# Supplementary material for: RNA-Seq analysis of Clerodendrum inerme (L.) roots in response to salt stress
Source: BMC Genomics. 2019 Oct 10;20:724. doi: 10.1186/s12864-019-6098-y (PMC6785863; doi:10.1186/s12864-019-6098-y)
Supplement: Supplementary file 1 — Additional files 1: Table S1. The significant enrichment GO terms at 6 h, 24 h, and 72 h. (XLSX 21 kb) [file 12864_2019_6098_MOESM1_ESM.xlsx]

## Sheet: Sheet1
Table S1 The significant enrichment GO terms of DEGs
	Catergory	GO_Term	Cluster frequency	Genome frequency of use	Corrected P-value
0 h vs 6 h	biological_process	GO:0055114 oxidation-reduction process	579 out of 4781 genes, 12.1%	1925 out of 22473 genes, 8.6%	1.94e-18
	biological_process	GO:0015979 photosynthesis	91 out of 4781 genes, 1.9%	192 out of 22473 genes, 0.9%	8.94e-13
	biological_process	GO:0044710 single-organism metabolic process	1052 out of 4781 genes, 22.0%	4160 out of 22473 genes, 18.5%	4.39e-09
	biological_process	GO:0044699 single-organism process	1655 out of 4781 genes, 34.6%	6989 out of 22473 genes, 31.1%	3.27e-06
	biological_process	GO:0009765 photosynthesis, light harvesting	26 out of 4781 genes, 0.5%	41 out of 22473 genes, 0.2%	9.53e-06
	biological_process	GO:0006720 isoprenoid metabolic process	44 out of 4781 genes, 0.9%	94 out of 22473 genes, 0.4%	4.34e-05
	biological_process	GO:0008299 isoprenoid biosynthetic process	41 out of 4781 genes, 0.9%	85 out of 22473 genes, 0.4%	4.38e-05
	biological_process	GO:0019684 photosynthesis, light reaction	39 out of 4781 genes, 0.8%	81 out of 22473 genes, 0.4%	0.0001
	biological_process	GO:0005975 carbohydrate metabolic process	315 out of 4781 genes, 6.6%	1141 out of 22473 genes, 5.1%	0.00016
	biological_process	GO:0009800 cinnamic acid biosynthetic process	11 out of 4781 genes, 0.2%	13 out of 22473 genes, 0.1%	0.00291
	biological_process	GO:0009803 cinnamic acid metabolic process	11 out of 4781 genes, 0.2%	13 out of 22473 genes, 0.1%	0.00291
	biological_process	GO:0043650 dicarboxylic acid biosynthetic process	18 out of 4781 genes, 0.4%	29 out of 22473 genes, 0.1%	0.00331
	biological_process	GO:1901606 alpha-amino acid catabolic process	20 out of 4781 genes, 0.4%	36 out of 22473 genes, 0.2%	0.01014
	biological_process	GO:0043086 negative regulation of catalytic activity	35 out of 4781 genes, 0.7%	83 out of 22473 genes, 0.4%	0.02022
	biological_process	GO:0009072 aromatic amino acid family metabolic process	32 out of 4781 genes, 0.7%	74 out of 22473 genes, 0.3%	0.02516
	biological_process	GO:0042537 benzene-containing compound metabolic process	12 out of 4781 genes, 0.3%	17 out of 22473 genes, 0.1%	0.02554
	biological_process	GO:0005976 polysaccharide metabolic process	102 out of 4781 genes, 2.1%	331 out of 22473 genes, 1.5%	0.03956
	biological_process	GO:1902221 erythrose 4-phosphate/phosphoenolpyruvate family amino acid metabolic process	13 out of 4781 genes, 0.3%	20 out of 22473 genes, 0.1%	0.04362
	biological_process	GO:0006558 L-phenylalanine metabolic process	13 out of 4781 genes, 0.3%	20 out of 22473 genes, 0.1%	0.04362
	biological_process	GO:0018298 protein-chromophore linkage	26 out of 4781 genes, 0.5%	57 out of 22473 genes, 0.3%	0.04949
	cellular_component	GO:0031224 intrinsic component of membrane	1415 out of 4781 genes, 29.6%	5633 out of 22473 genes, 25.1%	1.42e-13
	cellular_component	GO:0016021 integral component of membrane	1407 out of 4781 genes, 29.4%	5600 out of 22473 genes, 24.9%	1.68e-13
	cellular_component	GO:0016020 membrane	1817 out of 4781 genes, 38.0%	7506 out of 22473 genes, 33.4%	6.71e-12
	cellular_component	GO:0009521 photosystem	60 out of 4781 genes, 1.3%	117 out of 22473 genes, 0.5%	2.06e-10
	cellular_component	GO:0009579 thylakoid	109 out of 4781 genes, 2.3%	271 out of 22473 genes, 1.2%	2.61e-10
	cellular_component	GO:0044425 membrane part	1469 out of 4781 genes, 30.7%	6030 out of 22473 genes, 26.8%	1.87e-09
	cellular_component	GO:0044436 thylakoid part	91 out of 4781 genes, 1.9%	222 out of 22473 genes, 1.0%	5.65e-09
	cellular_component	GO:0034357 photosynthetic membrane	88 out of 4781 genes, 1.8%	218 out of 22473 genes, 1.0%	3.13e-08
	cellular_component	GO:0009523 photosystem II	31 out of 4781 genes, 0.6%	52 out of 22473 genes, 0.2%	5.82e-07
	cellular_component	GO:0009654 photosystem II oxygen evolving complex	19 out of 4781 genes, 0.4%	29 out of 22473 genes, 0.1%	9.63e-05
	cellular_component	GO:0005576 extracellular region	103 out of 4781 genes, 2.2%	308 out of 22473 genes, 1.4%	0.00011
	cellular_component	GO:0042651 thylakoid membrane	66 out of 4781 genes, 1.4%	179 out of 22473 genes, 0.8%	0.00032
	cellular_component	GO:0009522 photosystem I	30 out of 4781 genes, 0.6%	63 out of 22473 genes, 0.3%	0.00081
	cellular_component	GO:0009534 chloroplast thylakoid	54 out of 4781 genes, 1.1%	158 out of 22473 genes, 0.7%	0.0321
	cellular_component	GO:0031976 plastid thylakoid	54 out of 4781 genes, 1.1%	159 out of 22473 genes, 0.7%	0.03867
	molecular_function	GO:0016491 oxidoreductase activity	592 out of 4781 genes, 12.4%	1966 out of 22473 genes, 8.7%	2.37e-19
	molecular_function	GO:0046906 tetrapyrrole binding	175 out of 4781 genes, 3.7%	450 out of 22473 genes, 2.0%	5.22e-15
	molecular_function	GO:0003824 catalytic activity	2496 out of 4781 genes, 52.2%	10607 out of 22473 genes, 47.2%	2.33e-12
	molecular_function	GO:0005506 iron ion binding	149 out of 4781 genes, 3.1%	386 out of 22473 genes, 1.7%	3.1e-12
	molecular_function	GO:0020037 heme binding	149 out of 4781 genes, 3.1%	395 out of 22473 genes, 1.8%	2.87e-11
	molecular_function	GO:0016705 oxidoreductase activity, acting on paired donors, with incorporation or reduction of molecular oxygen	136 out of 4781 genes, 2.8%	353 out of 22473 genes, 1.6%	5.77e-11
	molecular_function	GO:0004497 monooxygenase activity	122 out of 4781 genes, 2.6%	308 out of 22473 genes, 1.4%	1.12e-10
	molecular_function	GO:0004553 hydrolase activity, hydrolyzing O-glycosyl compounds	149 out of 4781 genes, 3.1%	420 out of 22473 genes, 1.9%	7.45e-09
	molecular_function	GO:0016798 hydrolase activity, acting on glycosyl bonds	156 out of 4781 genes, 3.3%	471 out of 22473 genes, 2.1%	8.37e-07
	molecular_function	GO:0016758 transferase activity, transferring hexosyl groups	149 out of 4781 genes, 3.1%	482 out of 22473 genes, 2.1%	0.00026
	molecular_function	GO:0016757 transferase activity, transferring glycosyl groups	195 out of 4781 genes, 4.1%	667 out of 22473 genes, 3.0%	0.0004
	molecular_function	GO:0045548 phenylalanine ammonia-lyase activity	11 out of 4781 genes, 0.2%	13 out of 22473 genes, 0.1%	0.00147
	molecular_function	GO:0004857 enzyme inhibitor activity	35 out of 4781 genes, 0.7%	83 out of 22473 genes, 0.4%	0.01023
	molecular_function	GO:0051213 dioxygenase activity	38 out of 4781 genes, 0.8%	93 out of 22473 genes, 0.4%	0.01076
	molecular_function	GO:0016168 chlorophyll binding	26 out of 4781 genes, 0.5%	55 out of 22473 genes, 0.2%	0.01144
	molecular_function	GO:0016740 transferase activity	985 out of 4781 genes, 20.6%	4165 out of 22473 genes, 18.5%	0.01569
	molecular_function	GO:0016829 lyase activity	113 out of 4781 genes, 2.4%	376 out of 22473 genes, 1.7%	0.02576
	molecular_function	GO:0004672 protein kinase activity	392 out of 4781 genes, 8.2%	1555 out of 22473 genes, 6.9%	0.04695
0 h vs 24 h	biological_process	GO:0048544 recognition of pollen	49 out of 7215 genes, 0.7%	89 out of 22473 genes, 0.4%	0.01055
	biological_process	GO:0008037 cell recognition	49 out of 7215 genes, 0.7%	89 out of 22473 genes, 0.4%	0.01055
	biological_process	GO:0009875 pollen-pistil interaction	49 out of 7215 genes, 0.7%	89 out of 22473 genes, 0.4%	0.01055
	biological_process	GO:0044706 multi-multicellular organism process	54 out of 7215 genes, 0.7%	104 out of 22473 genes, 0.5%	0.03584
	biological_process	GO:0009856 pollination	54 out of 7215 genes, 0.7%	104 out of 22473 genes, 0.5%	0.03584
	biological_process	GO:0044710 single-organism metabolic process	1447 out of 7215 genes, 20.1%	4160 out of 22473 genes, 18.5%	0.04108
	cellular_component	GO:0016021 integral component of membrane	2054 out of 7215 genes, 28.5%	5600 out of 22473 genes, 24.9%	8.5e-15
	cellular_component	GO:0031224 intrinsic component of membrane	2063 out of 7215 genes, 28.6%	5633 out of 22473 genes, 25.1%	1.5e-14
	cellular_component	GO:0016020 membrane	2646 out of 7215 genes, 36.7%	7506 out of 22473 genes, 33.4%	1.84e-10
	cellular_component	GO:0044425 membrane part	2127 out of 7215 genes, 29.5%	6030 out of 22473 genes, 26.8%	1.57e-07
	molecular_function	GO:0003824 catalytic activity	3604 out of 7215 genes, 50.0%	10607 out of 22473 genes, 47.2%	6.66e-06
	molecular_function	GO:0016740 transferase activity	1483 out of 7215 genes, 20.6%	4165 out of 22473 genes, 18.5%	5.1e-05
	molecular_function	GO:0004497 monooxygenase activity	143 out of 7215 genes, 2.0%	308 out of 22473 genes, 1.4%	8.62e-05
	molecular_function	GO:0046906 tetrapyrrole binding	197 out of 7215 genes, 2.7%	450 out of 22473 genes, 2.0%	0.0001
	molecular_function	GO:0005506 iron ion binding	171 out of 7215 genes, 2.4%	386 out of 22473 genes, 1.7%	0.00026
	molecular_function	GO:0016301 kinase activity	714 out of 7215 genes, 9.9%	1928 out of 22473 genes, 8.6%	0.00084
	molecular_function	GO:0004672 protein kinase activity	583 out of 7215 genes, 8.1%	1555 out of 22473 genes, 6.9%	0.00165
	molecular_function	GO:0016773 phosphotransferase activity, alcohol group as acceptor	643 out of 7215 genes, 8.9%	1731 out of 22473 genes, 7.7%	0.00195
	molecular_function	GO:0020037 heme binding	169 out of 7215 genes, 2.3%	395 out of 22473 genes, 1.8%	0.00426
	molecular_function	GO:0003700 transcription factor activity, sequence-specific DNA binding	138 out of 7215 genes, 1.9%	316 out of 22473 genes, 1.4%	0.00888
	molecular_function	GO:0001071 nucleic acid binding transcription factor activity	138 out of 7215 genes, 1.9%	316 out of 22473 genes, 1.4%	0.00888
	molecular_function	GO:0016757 transferase activity, transferring glycosyl groups	265 out of 7215 genes, 3.7%	667 out of 22473 genes, 3.0%	0.01396
	molecular_function	GO:0016491 oxidoreductase activity	714 out of 7215 genes, 9.9%	1966 out of 22473 genes, 8.7%	0.01707
	molecular_function	GO:0016772 transferase activity, transferring phosphorus-containing groups	811 out of 7215 genes, 11.2%	2254 out of 22473 genes, 10.0%	0.01927
	molecular_function	GO:0016705 oxidoreductase activity, acting on paired donors, with incorporation or reduction of molecular oxygen	149 out of 7215 genes, 2.1%	353 out of 22473 genes, 1.6%	0.03481
0 h vs 72 h	biological_process	GO:0055114 oxidation-reduction process	406 out of 2892 genes, 14.0%	1925 out of 22473 genes, 8.6%	3.94e-23
	biological_process	GO:0015979 photosynthesis	74 out of 2892 genes, 2.6%	192 out of 22473 genes, 0.9%	2.19e-16
	biological_process	GO:0009765 photosynthesis, light harvesting	23 out of 2892 genes, 0.8%	41 out of 22473 genes, 0.2%	6.35e-08
	biological_process	GO:0042744 hydrogen peroxide catabolic process	29 out of 2892 genes, 1.0%	65 out of 22473 genes, 0.3%	3.16e-07
	biological_process	GO:0042743 hydrogen peroxide metabolic process	29 out of 2892 genes, 1.0%	66 out of 22473 genes, 0.3%	4.95e-07
	biological_process	GO:0044710 single-organism metabolic process	649 out of 2892 genes, 22.4%	4160 out of 22473 genes, 18.5%	6.98e-06
	biological_process	GO:0019684 photosynthesis, light reaction	31 out of 2892 genes, 1.1%	81 out of 22473 genes, 0.4%	7.52e-06
	biological_process	GO:0005975 carbohydrate metabolic process	213 out of 2892 genes, 7.4%	1141 out of 22473 genes, 5.1%	7.77e-06
	biological_process	GO:0044092 negative regulation of molecular function	32 out of 2892 genes, 1.1%	86 out of 22473 genes, 0.4%	9.71e-06
	biological_process	GO:0071554 cell wall organization or biogenesis	74 out of 2892 genes, 2.6%	296 out of 22473 genes, 1.3%	1.01e-05
	biological_process	GO:0043086 negative regulation of catalytic activity	31 out of 2892 genes, 1.1%	83 out of 22473 genes, 0.4%	1.48e-05
	biological_process	GO:0072593 reactive oxygen species metabolic process	31 out of 2892 genes, 1.1%	85 out of 22473 genes, 0.4%	2.85e-05
	biological_process	GO:0005976 polysaccharide metabolic process	79 out of 2892 genes, 2.7%	331 out of 22473 genes, 1.5%	2.93e-05
	biological_process	GO:0044699 single-organism process	1021 out of 2892 genes, 35.3%	6989 out of 22473 genes, 31.1%	0.00013
	biological_process	GO:0042221 response to chemical	109 out of 2892 genes, 3.8%	522 out of 22473 genes, 2.3%	0.00017
	biological_process	GO:0009636 response to toxic substance	42 out of 2892 genes, 1.5%	145 out of 22473 genes, 0.6%	0.00023
	biological_process	GO:0098754 detoxification	41 out of 2892 genes, 1.4%	142 out of 22473 genes, 0.6%	0.00035
	biological_process	GO:0019748 secondary metabolic process	35 out of 2892 genes, 1.2%	114 out of 22473 genes, 0.5%	0.00051
	biological_process	GO:0000272 polysaccharide catabolic process	36 out of 2892 genes, 1.2%	120 out of 22473 genes, 0.5%	0.00066
	biological_process	GO:1990748 cellular detoxification	40 out of 2892 genes, 1.4%	141 out of 22473 genes, 0.6%	0.00081
	biological_process	GO:0098869 cellular oxidant detoxification	40 out of 2892 genes, 1.4%	141 out of 22473 genes, 0.6%	0.00081
	biological_process	GO:0045229 external encapsulating structure organization	59 out of 2892 genes, 2.0%	251 out of 22473 genes, 1.1%	0.0027
	biological_process	GO:0045490 pectin catabolic process	24 out of 2892 genes, 0.8%	69 out of 22473 genes, 0.3%	0.00276
	biological_process	GO:0071555 cell wall organization	58 out of 2892 genes, 2.0%	247 out of 22473 genes, 1.1%	0.00339
	biological_process	GO:0018298 protein-chromophore linkage	21 out of 2892 genes, 0.7%	57 out of 22473 genes, 0.3%	0.00405
	biological_process	GO:0008299 isoprenoid biosynthetic process	27 out of 2892 genes, 0.9%	85 out of 22473 genes, 0.4%	0.00492
	biological_process	GO:0044036 cell wall macromolecule metabolic process	22 out of 2892 genes, 0.8%	62 out of 22473 genes, 0.3%	0.00492
	biological_process	GO:0030243 cellulose metabolic process	30 out of 2892 genes, 1.0%	100 out of 22473 genes, 0.4%	0.00554
	biological_process	GO:0010410 hemicellulose metabolic process	18 out of 2892 genes, 0.6%	47 out of 22473 genes, 0.2%	0.01055
	biological_process	GO:0006720 isoprenoid metabolic process	28 out of 2892 genes, 1.0%	94 out of 22473 genes, 0.4%	0.01309
	biological_process	GO:0009698 phenylpropanoid metabolic process	24 out of 2892 genes, 0.8%	75 out of 22473 genes, 0.3%	0.01425
	biological_process	GO:0009733 response to auxin	30 out of 2892 genes, 1.0%	106 out of 22473 genes, 0.5%	0.01982
	biological_process	GO:0010383 cell wall polysaccharide metabolic process	18 out of 2892 genes, 0.6%	49 out of 22473 genes, 0.2%	0.02068
	biological_process	GO:0044264 cellular polysaccharide metabolic process	51 out of 2892 genes, 1.8%	222 out of 22473 genes, 1.0%	0.02444
	biological_process	GO:0045491 xylan metabolic process	9 out of 2892 genes, 0.3%	16 out of 22473 genes, 0.1%	0.04995
	cellular_component	GO:0009521 photosystem	54 out of 2892 genes, 1.9%	117 out of 22473 genes, 0.5%	1.87e-16
	cellular_component	GO:0009579 thylakoid	87 out of 2892 genes, 3.0%	271 out of 22473 genes, 1.2%	1.85e-14
	cellular_component	GO:0044436 thylakoid part	74 out of 2892 genes, 2.6%	222 out of 22473 genes, 1.0%	3.81e-13
	cellular_component	GO:0034357 photosynthetic membrane	72 out of 2892 genes, 2.5%	218 out of 22473 genes, 1.0%	1.55e-12
	cellular_component	GO:0005576 extracellular region	88 out of 2892 genes, 3.0%	308 out of 22473 genes, 1.4%	2.71e-11
	cellular_component	GO:0016021 integral component of membrane	863 out of 2892 genes, 29.8%	5600 out of 22473 genes, 24.9%	1.13e-08
	cellular_component	GO:0031224 intrinsic component of membrane	867 out of 2892 genes, 30.0%	5633 out of 22473 genes, 25.1%	1.31e-08
	cellular_component	GO:0009523 photosystem II	26 out of 2892 genes, 0.9%	52 out of 22473 genes, 0.2%	1.82e-08
	cellular_component	GO:0009522 photosystem I	29 out of 2892 genes, 1.0%	63 out of 22473 genes, 0.3%	2e-08
	cellular_component	GO:0016020 membrane	1107 out of 2892 genes, 38.3%	7506 out of 22473 genes, 33.4%	3.46e-07
	cellular_component	GO:0042651 thylakoid membrane	51 out of 2892 genes, 1.8%	179 out of 22473 genes, 0.8%	3.65e-06
	cellular_component	GO:0044425 membrane part	899 out of 2892 genes, 31.1%	6030 out of 22473 genes, 26.8%	4.63e-06
	cellular_component	GO:0009654 photosystem II oxygen evolving complex	16 out of 2892 genes, 0.6%	29 out of 22473 genes, 0.1%	1.21e-05
	cellular_component	GO:0005618 cell wall	45 out of 2892 genes, 1.6%	169 out of 22473 genes, 0.8%	0.00019
	cellular_component	GO:0030312 external encapsulating structure	45 out of 2892 genes, 1.6%	170 out of 22473 genes, 0.8%	0.00023
	cellular_component	GO:0009534 chloroplast thylakoid	42 out of 2892 genes, 1.5%	158 out of 22473 genes, 0.7%	0.00046
	cellular_component	GO:0031976 plastid thylakoid	42 out of 2892 genes, 1.5%	159 out of 22473 genes, 0.7%	0.00054
	cellular_component	GO:0009535 chloroplast thylakoid membrane	34 out of 2892 genes, 1.2%	141 out of 22473 genes, 0.6%	0.03237
	cellular_component	GO:0055035 plastid thylakoid membrane	34 out of 2892 genes, 1.2%	142 out of 22473 genes, 0.6%	0.03738
	molecular_function	GO:0046906 tetrapyrrole binding	154 out of 2892 genes, 5.3%	450 out of 22473 genes, 2.0%	2.42e-29
	molecular_function	GO:0016491 oxidoreductase activity	428 out of 2892 genes, 14.8%	1966 out of 22473 genes, 8.7%	5.05e-28
	molecular_function	GO:0020037 heme binding	130 out of 2892 genes, 4.5%	395 out of 22473 genes, 1.8%	1.08e-22
	molecular_function	GO:0004497 monooxygenase activity	103 out of 2892 genes, 3.6%	308 out of 22473 genes, 1.4%	2.97e-18
	molecular_function	GO:0005506 iron ion binding	118 out of 2892 genes, 4.1%	386 out of 22473 genes, 1.7%	1.71e-17
	molecular_function	GO:0016705 oxidoreductase activity, acting on paired donors, with incorporation or reduction of molecular oxygen	111 out of 2892 genes, 3.8%	353 out of 22473 genes, 1.6%	2.05e-17
	molecular_function	GO:0046872 metal ion binding	580 out of 2892 genes, 20.1%	3490 out of 22473 genes, 15.5%	9.01e-10
	molecular_function	GO:0043169 cation binding	583 out of 2892 genes, 20.2%	3516 out of 22473 genes, 15.6%	1.17e-09
	molecular_function	GO:0004553 hydrolase activity, hydrolyzing O-glycosyl compounds	102 out of 2892 genes, 3.5%	420 out of 22473 genes, 1.9%	5.14e-08
	molecular_function	GO:0016798 hydrolase activity, acting on glycosyl bonds	105 out of 2892 genes, 3.6%	471 out of 22473 genes, 2.1%	4.43e-06
	molecular_function	GO:0004857 enzyme inhibitor activity	31 out of 2892 genes, 1.1%	83 out of 22473 genes, 0.4%	7.49e-06
	molecular_function	GO:0016168 chlorophyll binding	24 out of 2892 genes, 0.8%	55 out of 22473 genes, 0.2%	9.24e-06
	molecular_function	GO:0004601 peroxidase activity	39 out of 2892 genes, 1.3%	121 out of 22473 genes, 0.5%	1.34e-05
	molecular_function	GO:0003824 catalytic activity	1501 out of 2892 genes, 51.9%	10607 out of 22473 genes, 47.2%	1.77e-05
	molecular_function	GO:0016684 oxidoreductase activity, acting on peroxide as acceptor	39 out of 2892 genes, 1.3%	128 out of 22473 genes, 0.6%	7.34e-05
	molecular_function	GO:0016209 antioxidant activity	44 out of 2892 genes, 1.5%	153 out of 22473 genes, 0.7%	7.72e-05
	molecular_function	GO:0016757 transferase activity, transferring glycosyl groups	128 out of 2892 genes, 4.4%	667 out of 22473 genes, 3.0%	0.00097
	molecular_function	GO:0016758 transferase activity, transferring hexosyl groups	95 out of 2892 genes, 3.3%	482 out of 22473 genes, 2.1%	0.00678
	molecular_function	GO:0046914 transition metal ion binding	289 out of 2892 genes, 10.0%	1808 out of 22473 genes, 8.0%	0.01852
	molecular_function	GO:0004349 glutamate 5-kinase activity	5 out of 2892 genes, 0.2%	5 out of 22473 genes, 0.0%	0.01903
	molecular_function	GO:0004350 glutamate-5-semialdehyde dehydrogenase activity	5 out of 2892 genes, 0.2%	5 out of 22473 genes, 0.0%	0.01903
	molecular_function	GO:0016759 cellulose synthase activity	18 out of 2892 genes, 0.6%	51 out of 22473 genes, 0.2%	0.01952
	molecular_function	GO:0016760 cellulose synthase (UDP-forming) activity	18 out of 2892 genes, 0.6%	51 out of 22473 genes, 0.2%	0.01952
	molecular_function	GO:0016682 oxidoreductase activity, acting on diphenols and related substances as donors, oxygen as acceptor	20 out of 2892 genes, 0.7%	62 out of 22473 genes, 0.3%	0.03241
	molecular_function	GO:0004568 chitinase activity	9 out of 2892 genes, 0.3%	17 out of 22473 genes, 0.1%	0.0474
Commom DEGs	biological_process	GO:0015979 photosynthesis	64 out of 1720 genes, 3.7%	192 out of 22473 genes, 0.9%	4.88e-22
	biological_process	GO:0055114 oxidation-reduction process	257 out of 1720 genes, 14.9%	1925 out of 22473 genes, 8.6%	7.74e-17
	biological_process	GO:0009765 photosynthesis, light harvesting	23 out of 1720 genes, 1.3%	41 out of 22473 genes, 0.2%	8.53e-13
	biological_process	GO:0019684 photosynthesis, light reaction	29 out of 1720 genes, 1.7%	81 out of 22473 genes, 0.4%	4.84e-10
	biological_process	GO:0044710 single-organism metabolic process	415 out of 1720 genes, 24.1%	4160 out of 22473 genes, 18.5%	7.63e-07
	biological_process	GO:0018298 protein-chromophore linkage	20 out of 1720 genes, 1.2%	57 out of 22473 genes, 0.3%	2.88e-06
	biological_process	GO:0044036 cell wall macromolecule metabolic process	18 out of 1720 genes, 1.0%	62 out of 22473 genes, 0.3%	0.00046
	biological_process	GO:0008299 isoprenoid biosynthetic process	21 out of 1720 genes, 1.2%	85 out of 22473 genes, 0.4%	0.00104
	biological_process	GO:0010410 hemicellulose metabolic process	15 out of 1720 genes, 0.9%	47 out of 22473 genes, 0.2%	0.00107
	biological_process	GO:0006720 isoprenoid metabolic process	22 out of 1720 genes, 1.3%	94 out of 22473 genes, 0.4%	0.00157
	biological_process	GO:0010383 cell wall polysaccharide metabolic process	15 out of 1720 genes, 0.9%	49 out of 22473 genes, 0.2%	0.00194
	biological_process	GO:0045491 xylan metabolic process	8 out of 1720 genes, 0.5%	16 out of 22473 genes, 0.1%	0.00749
	biological_process	GO:0015995 chlorophyll biosynthetic process	6 out of 1720 genes, 0.3%	9 out of 22473 genes, 0.0%	0.012
	biological_process	GO:0042744 hydrogen peroxide catabolic process	16 out of 1720 genes, 0.9%	65 out of 22473 genes, 0.3%	0.02006
	biological_process	GO:0033013 tetrapyrrole metabolic process	14 out of 1720 genes, 0.8%	52 out of 22473 genes, 0.2%	0.02179
	biological_process	GO:0042743 hydrogen peroxide metabolic process	16 out of 1720 genes, 0.9%	66 out of 22473 genes, 0.3%	0.02462
	biological_process	GO:0006778 porphyrin-containing compound metabolic process	13 out of 1720 genes, 0.8%	48 out of 22473 genes, 0.2%	0.03945
	biological_process	GO:0033014 tetrapyrrole biosynthetic process	12 out of 1720 genes, 0.7%	42 out of 22473 genes, 0.2%	0.04328
	biological_process	GO:0015994 chlorophyll metabolic process	7 out of 1720 genes, 0.4%	15 out of 22473 genes, 0.1%	0.04957
	cellular_component	GO:0009579 thylakoid	75 out of 1720 genes, 4.4%	271 out of 22473 genes, 1.2%	3.18e-21
	cellular_component	GO:0009521 photosystem	47 out of 1720 genes, 2.7%	117 out of 22473 genes, 0.5%	1.67e-20
	cellular_component	GO:0044436 thylakoid part	65 out of 1720 genes, 3.8%	222 out of 22473 genes, 1.0%	1e-19
	cellular_component	GO:0034357 photosynthetic membrane	63 out of 1720 genes, 3.7%	218 out of 22473 genes, 1.0%	9.14e-19
	cellular_component	GO:0009522 photosystem I	27 out of 1720 genes, 1.6%	63 out of 22473 genes, 0.3%	2.68e-12
	cellular_component	GO:0042651 thylakoid membrane	45 out of 1720 genes, 2.6%	179 out of 22473 genes, 0.8%	8.57e-11
	cellular_component	GO:0009523 photosystem II	22 out of 1720 genes, 1.3%	52 out of 22473 genes, 0.2%	9.62e-10
	cellular_component	GO:0009534 chloroplast thylakoid	37 out of 1720 genes, 2.2%	158 out of 22473 genes, 0.7%	8.39e-08
	cellular_component	GO:0031976 plastid thylakoid	37 out of 1720 genes, 2.2%	159 out of 22473 genes, 0.7%	1.01e-07
	cellular_component	GO:0009654 photosystem II oxygen evolving complex	14 out of 1720 genes, 0.8%	29 out of 22473 genes, 0.1%	7.96e-07
	cellular_component	GO:0016020 membrane	679 out of 1720 genes, 39.5%	7506 out of 22473 genes, 33.4%	3.1e-06
	cellular_component	GO:0016021 integral component of membrane	521 out of 1720 genes, 30.3%	5600 out of 22473 genes, 24.9%	1.16e-05
	cellular_component	GO:0031224 intrinsic component of membrane	523 out of 1720 genes, 30.4%	5633 out of 22473 genes, 25.1%	1.42e-05
	cellular_component	GO:0009535 chloroplast thylakoid membrane	30 out of 1720 genes, 1.7%	141 out of 22473 genes, 0.6%	3.33e-05
	cellular_component	GO:0055035 plastid thylakoid membrane	30 out of 1720 genes, 1.7%	142 out of 22473 genes, 0.6%	3.92e-05
	cellular_component	GO:0044425 membrane part	548 out of 1720 genes, 31.9%	6030 out of 22473 genes, 26.8%	0.00011
	cellular_component	GO:0044434 chloroplast part	57 out of 1720 genes, 3.3%	384 out of 22473 genes, 1.7%	0.00014
	cellular_component	GO:0044435 plastid part	57 out of 1720 genes, 3.3%	386 out of 22473 genes, 1.7%	0.00017
	cellular_component	GO:0031984 organelle subcompartment	38 out of 1720 genes, 2.2%	219 out of 22473 genes, 1.0%	0.00022
	cellular_component	GO:1990204 oxidoreductase complex	17 out of 1720 genes, 1.0%	74 out of 22473 genes, 0.3%	0.00461
	cellular_component	GO:0005576 extracellular region	44 out of 1720 genes, 2.6%	308 out of 22473 genes, 1.4%	0.00617
	cellular_component	GO:0009538 photosystem I reaction center	7 out of 1720 genes, 0.4%	15 out of 22473 genes, 0.1%	0.00773
	cellular_component	GO:0009507 chloroplast	86 out of 1720 genes, 5.0%	740 out of 22473 genes, 3.3%	0.00904
	cellular_component	GO:0019898 extrinsic component of membrane	11 out of 1720 genes, 0.6%	43 out of 22473 genes, 0.2%	0.04075
	molecular_function	GO:0046906 tetrapyrrole binding	106 out of 1720 genes, 6.2%	450 out of 22473 genes, 2.0%	1.44e-23
	molecular_function	GO:0016491 oxidoreductase activity	267 out of 1720 genes, 15.5%	1966 out of 22473 genes, 8.7%	5.26e-19
	molecular_function	GO:0020037 heme binding	83 out of 1720 genes, 4.8%	395 out of 22473 genes, 1.8%	7.01e-15
	molecular_function	GO:0004497 monooxygenase activity	68 out of 1720 genes, 4.0%	308 out of 22473 genes, 1.4%	4.39e-13
	molecular_function	GO:0005506 iron ion binding	77 out of 1720 genes, 4.5%	386 out of 22473 genes, 1.7%	2.07e-12
	molecular_function	GO:0016705 oxidoreductase activity, acting on paired donors, with incorporation or reduction of molecular oxygen	71 out of 1720 genes, 4.1%	353 out of 22473 genes, 1.6%	1.57e-11
	molecular_function	GO:0016168 chlorophyll binding	23 out of 1720 genes, 1.3%	55 out of 22473 genes, 0.2%	1.29e-09
	molecular_function	GO:0043169 cation binding	355 out of 1720 genes, 20.6%	3516 out of 22473 genes, 15.6%	2.45e-06
	molecular_function	GO:0046872 metal ion binding	352 out of 1720 genes, 20.5%	3490 out of 22473 genes, 15.5%	3.29e-06
	molecular_function	GO:0003824 catalytic activity	923 out of 1720 genes, 53.7%	10607 out of 22473 genes, 47.2%	5.62e-06
	molecular_function	GO:0004601 peroxidase activity	25 out of 1720 genes, 1.5%	121 out of 22473 genes, 0.5%	0.00171
	molecular_function	GO:0016684 oxidoreductase activity, acting on peroxide as acceptor	25 out of 1720 genes, 1.5%	128 out of 22473 genes, 0.6%	0.00486
	molecular_function	GO:0004553 hydrolase activity, hydrolyzing O-glycosyl compounds	57 out of 1720 genes, 3.3%	420 out of 22473 genes, 1.9%	0.00712
	molecular_function	GO:0016209 antioxidant activity	27 out of 1720 genes, 1.6%	153 out of 22473 genes, 0.7%	0.01506
	molecular_function	GO:0016757 transferase activity, transferring glycosyl groups	80 out of 1720 genes, 4.7%	667 out of 22473 genes, 3.0%	0.0167
