# Supplementary material for: RNA-Seq analysis of Clerodendrum inerme (L.) roots in response to salt stress
Source: BMC Genomics. 2019 Oct 10;20:724. doi: 10.1186/s12864-019-6098-y (PMC6785863; doi:10.1186/s12864-019-6098-y)
Supplement: Supplementary file 2 — Additional files 2: Table S2. The significant enrichment KEGG pathway at 6 h, 24 h, and 72 h. (XLSX 16 kb) [file 12864_2019_6098_MOESM2_ESM.xlsx]

## Sheet: Sheet1
Table S2 The significant enrichment KEGG pathway
	Pathway ID	Pathway	Up Number	Down Number	DEG number	pvalue	FDR
0 h vs 6 h
	ko04075	Plant hormone signal transduction	27	53	80	1.59189e-15	3.83646e-13
	ko00195	Photosynthesis	0	44	44	1.39122e-12	1.67642e-10
	ko00940	Phenylpropanoid biosynthesis	13	20	33	1.96937e-08	1.58206e-06
	ko00196	Photosynthesis - antenna proteins	0	12	12	2.00692e-07	1.20917e-05
	ko00950	Isoquinoline alkaloid biosynthesis	8	3	11	4.20769e-06	0.000202811
	ko00360	Phenylalanine metabolism	10	6	16	2.52256e-05	0.00101323
	ko00960	Tropane, piperidine and pyridine alkaloid biosynthesis	6	4	10	5.41551e-05	0.00186448
	ko00350	Tyrosine metabolism	9	6	15	0.000129266	0.00389414
	ko00904	Diterpenoid biosynthesis	2	8	10	0.000150637	0.00403372
	ko00941	Flavonoid biosynthesis	7	2	9	0.000184645	0.00444994
	ko00400	Phenylalanine, tyrosine and tryptophan biosynthesis	12	4	16	0.000437234	0.00953719
	ko00710	Carbon fixation in photosynthetic organisms	7	17	24	0.000479162	0.00953719
	ko00900	Terpenoid backbone biosynthesis	12	8	20	0.000514454	0.00953719
	ko00860	Porphyrin and chlorophyll metabolism	2	17	19	0.000747941	0.0128753
	ko01200	Carbon metabolism	20	35	55	0.00187619	0.0301442
	ko04626	Plant-pathogen interaction	24	9	33	0.00531271	0.0800227
	ko00073	Cutin, suberine and wax biosynthesis	1	7	8	0.00573567	0.0813116
	ko00040	Pentose and glucuronate interconversions	5	12	17	0.0102715	0.120787
	ko01220	Degradation of aromatic compounds	1	3	4	0.0111093	0.120787
	ko00500	Starch and sucrose metabolism	10	25	35	0.0118764	0.120787
	ko04670	Leukocyte transendothelial migration	1	2	3	0.0119124	0.120787
	ko00626	Naphthalene degradation	0	3	3	0.0119124	0.120787
	ko00630	Glyoxylate and dicarboxylate metabolism	1	17	18	0.0121437	0.120787
	ko01230	Biosynthesis of amino acids	31	16	47	0.0124982	0.120787
	ko00830	Retinol metabolism	1	5	6	0.0125297	0.120787
	ko00053	Ascorbate and aldarate metabolism	4	8	12	0.0145771	0.135119
	ko00330	Arginine and proline metabolism	8	7	15	0.0157172	0.138437
	ko00980	Metabolism of xenobiotics by cytochrome P450	2	7	9	0.016084	0.138437
	ko04113	Meiosis - yeast	3	16	19	0.0174625	0.145119
	ko00906	Carotenoid biosynthesis	3	7	10	0.0224231	0.170191
	ko04014	Ras signaling pathway	6	4	10	0.0224231	0.170191
	ko00380	Tryptophan metabolism	4	5	9	0.023436	0.170191
	ko04972	Pancreatic secretion	2	5	7	0.0238149	0.170191
	ko00982	Drug metabolism - cytochrome P450	2	6	8	0.0240104	0.170191
	ko00480	Glutathione metabolism	7	8	15	0.0257821	0.176282
	ko00260	Glycine, serine and threonine metabolism	6	13	19	0.0263326	0.176282
	ko00908	Zeatin biosynthesis	2	4	6	0.0361235	0.235291
	ko04620	Toll-like receptor signaling pathway	1	2	3	0.0394972	0.250495
	ko04024	cAMP signaling pathway	7	3	10	0.0410694	0.253788
	ko00460	Cyanoamino acid metabolism	1	8	9	0.0447016	0.269327
0 h vs 24 h
	ko04075	Plant hormone signal transduction	36	44	80	2.75598e-05	0.00467696
	ko00196	Photosynthesis - antenna proteins	0	12	12	3.93614e-05	0.00467696
	ko04626	Plant-pathogen interaction	38	15	53	5.39649e-05	0.00467696
	ko00195	Photosynthesis	3	37	40	0.000330566	0.0174533
	ko00500	Starch and sucrose metabolism	26	30	56	0.000335641	0.0174533
	ko00906	Carotenoid biosynthesis	6	10	16	0.0010478	0.0454047
	ko00904	Diterpenoid biosynthesis	6	5	11	0.00140087	0.0520322
	ko00100	Steroid biosynthesis	3	11	14	0.00199473	0.0648289
	ko00860	Porphyrin and chlorophyll metabolism	4	20	24	0.00254036	0.0733882
	ko00710	Carbon fixation in photosynthetic organisms	4	26	30	0.00350847	0.0912202
	ko00592	alpha-Linolenic acid metabolism	11	3	14	0.00401536	0.0949086
	ko00052	Galactose metabolism	10	7	17	0.00642742	0.139261
	ko00250	Alanine, aspartate and glutamate metabolism	6	13	19	0.00892272	0.178454
	ko04360	Axon guidance	6	5	11	0.014751	0.273947
	ko04975	Fat digestion and absorption	3	1	4	0.0166155	0.288002
	ko00940	Phenylpropanoid biosynthesis	12	17	29	0.0189004	0.307131
	ko00630	Glyoxylate and dicarboxylate metabolism	2	22	24	0.0233334	0.341571
	ko00564	Glycerophospholipid metabolism	21	11	32	0.0236473	0.341571
	ko01200	Carbon metabolism	18	54	72	0.0354876	0.485619
	ko04010	MAPK signaling pathway	6	4	10	0.045484	0.581553
	ko04070	Phosphatidylinositol signaling system	15	7	22	0.0499391	0.581553
	ko00051	Fructose and mannose metabolism	8	14	22	0.0499391	0.581553
0 h vs 72 h
	ko00195	Photosynthesis	0	38	38	5.26994e-15	1.09615e-12
	ko04075	Plant hormone signal transduction	13	42	55	1.12112e-11	1.16596e-09
	ko00940	Phenylpropanoid biosynthesis	8	20	28	5.18738e-10	3.59658e-08
	ko00196	Photosynthesis - antenna proteins	0	11	11	2.69822e-08	1.40307e-06
	ko00073	Cutin, suberine and wax biosynthesis	2	9	11	1.09711e-07	4.56399e-06
	ko00904	Diterpenoid biosynthesis	2	6	8	0.000219633	0.00761396
	ko00908	Zeatin biosynthesis	2	5	7	0.000473605	0.0139795
	ko00900	Terpenoid backbone biosynthesis	6	9	15	0.000537673	0.0139795
	ko04913	Ovarian steroidogenesis	3	3	6	0.00102392	0.0236638
	ko00603	Glycosphingolipid biosynthesis - globo series	2	2	4	0.00180352	0.0375132
	ko00906	Carotenoid biosynthesis	2	7	9	0.00286512	0.0541768
	ko00140	Steroid hormone biosynthesis	3	3	6	0.0034919	0.0605263
	ko00380	Tryptophan metabolism	3	5	8	0.00417837	0.066854
	ko00830	Retinol metabolism	1	4	5	0.00779372	0.115792
	ko00860	Porphyrin and chlorophyll metabolism	1	11	12	0.009523	0.132052
	ko00980	Metabolism of xenobiotics by cytochrome P450	2	5	7	0.0121879	0.158443
	ko00040	Pentose and glucuronate interconversions	3	9	12	0.0141341	0.172935
	ko00902	Monoterpenoid biosynthesis	0	2	2	0.0202103	0.233541
	ko00260	Glycine, serine and threonine metabolism	6	7	13	0.0360812	0.394995
	ko00565	Ether lipid metabolism	1	5	6	0.0426283	0.403183
	ko04626	Plant-pathogen interaction	13	7	20	0.043267	0.403183
	ko04612	Antigen processing and presentation	2	6	8	0.0444223	0.403183
	ko00500	Starch and sucrose metabolism	5	17	22	0.0445827	0.403183
Common DEGs
	ko00195	Photosynthesis			32	5.64041e-17	1.04348e-14
	ko00196	Photosynthesis - antenna proteins			11	7.0381e-11	6.51024e-09
	ko04075	Plant hormone signal transduction			35	1.69993e-08	1.04829e-06
	ko00940	Phenylpropanoid biosynthesis			16	1.06688e-05	0.000493434
	ko00860	Porphyrin and chlorophyll metabolism			12	7.23767e-05	0.00267794
	ko00906	Carotenoid biosynthesis			8	0.000320049	0.00986819
	ko00073	Cutin, suberine and wax biosynthesis			6	0.00050894	0.0122402
	ko00900	Terpenoid backbone biosynthesis			11	0.000529304	0.0122402
	ko00904	Diterpenoid biosynthesis			5	0.00395042	0.0812032
	ko00630	Glyoxylate and dicarboxylate metabolism			9	0.0129716	0.20239
	ko00710	Carbon fixation in photosynthetic organisms			10	0.0129807	0.20239
	ko00908	Zeatin biosynthesis			4	0.013128	0.20239
	ko00100	Steroid biosynthesis			5	0.0202764	0.288549
	ko04626	Plant-pathogen interaction			14	0.0224618	0.296817
	ko04612	Antigen processing and presentation			6	0.0279746	0.331059
	ko00460	Cyanoamino acid metabolism			5	0.0300688	0.331059
	ko00260	Glycine, serine and threonine metabolism			9	0.0304217	0.331059
	ko01200	Carbon metabolism			21	0.0340598	0.350059
	ko04913	Ovarian steroidogenesis			3	0.0428939	0.417651
