# Supplementary material for: RNA-Seq analysis of Clerodendrum inerme (L.) roots in response to salt stress
Source: BMC Genomics. 2019 Oct 10;20:724. doi: 10.1186/s12864-019-6098-y (PMC6785863; doi:10.1186/s12864-019-6098-y)
Supplement: Supplementary file 3 — Additional files 3: Table S3. The annotation DEGs on plant hormone signal transduction pathway. (XLSX 15 kb) [file 12864_2019_6098_MOESM3_ESM.xlsx]

## Sheet: Sheet1
Table S3 DEGs on plant hormone signal transduction pathway
Stage	ID	Length	GO	KEGG	eggNOG	eggNOG_Category	Swissprot	NR
24 h	TRINITY_DN14680_c0_g1	925	-	K14484	virNOG22916	K	sp|Q93WC4|IAA29_ARATH Auxin-responsive protein IAA29 OS=Arabidopsis thaliana GN=IAA29 PE=1 SV=2	gi|848886456|ref|XP_012843471.1| PREDICTED: auxin-responsive protein IAA28-like [Erythranthe guttata] gi|604321846|gb|EYU32350.1| hypothetical protein MIMGU_mgv1a019829mg [Erythranthe guttata]
6, 24, 72 h	TRINITY_DN14898_c0_g2	760	GO:0005576	K13449	virNOG19166;virNOG19344;COG2340	S	sp|P04284|PR06_SOLLC Pathogenesis-related leaf protein 6 OS=Solanum lycopersicum GN=PR1B1 PE=1 SV=2	gi|747089654|ref|XP_011092473.1| PREDICTED: pathogenesis-related leaf protein 6-like [Sesamum indicum]
24 h	TRINITY_DN14902_c0_g1	1766	GO:0009733	K14488	virNOG19843	S	sp|P32295|ARG7_VIGRR Indole-3-acetic acid-induced protein ARG7 OS=Vigna radiata var. radiata GN=ARG7 PE=2 SV=1	gi|747092262|ref|XP_011093884.1| PREDICTED: uncharacterized protein LOC105173720 [Sesamum indicum] gi|747092264|ref|XP_011093885.1| PREDICTED: uncharacterized protein LOC105173720 [Sesamum indicum]
24 h	TRINITY_DN14902_c0_g2	831	GO:0009733	K14488	virNOG19843	S	sp|P32295|ARG7_VIGRR Indole-3-acetic acid-induced protein ARG7 OS=Vigna radiata var. radiata GN=ARG7 PE=2 SV=1	gi|747092262|ref|XP_011093884.1| PREDICTED: uncharacterized protein LOC105173720 [Sesamum indicum] gi|747092264|ref|XP_011093885.1| PREDICTED: uncharacterized protein LOC105173720 [Sesamum indicum]
6, 24 h	TRINITY_DN16107_c3_g1	2421	GO:0046872;GO:0006470;GO:0004722	K14497	virNOG06455;COG0631	T	sp|P49598|P2C37_ARATH Protein phosphatase 2C 37 OS=Arabidopsis thaliana GN=PP2CA PE=1 SV=1	gi|747087900|ref|XP_011091509.1| PREDICTED: protein phosphatase 2C 37-like [Sesamum indicum]
6, 24, 72 h	TRINITY_DN16447_c3_g1	1000	GO:0005634;GO:0003677;GO:0006355;GO:0003700	K14516	virNOG34365;virNOG19226	K	sp|Q8LDC8|ERF92_ARATH Ethylene-responsive transcription factor 1B OS=Arabidopsis thaliana GN=ERF1B PE=1 SV=2	gi|747054608|ref|XP_011073519.1| PREDICTED: ethylene-responsive transcription factor 1B-like [Sesamum indicum]
24 h	TRINITY_DN16701_c0_g2	3391	-	K14515	virNOG01826	R	sp|Q9SKK0|EBF1_ARATH EIN3-binding F-box protein 1 OS=Arabidopsis thaliana GN=EBF1 PE=1 SV=1	gi|747063635|ref|XP_011078374.1| PREDICTED: EIN3-binding F-box protein 1-like [Sesamum indicum]
24 h	TRINITY_DN17776_c2_g1	1896	GO:0010089;GO:0005634;GO:0016310;GO:0009736;GO:0000160;GO:0043424;GO:0005737;GO:0009927	K14490	virNOG20366;KOG4747	T	sp|Q9SSC9|AHP6_ARATH Pseudo histidine-containing phosphotransfer protein 6 OS=Arabidopsis thaliana GN=AHP6 PE=1 SV=2	gi|763767906|gb|KJB35121.1| hypothetical protein B456_006G101300 [Gossypium raimondii]
6, 24 h	TRINITY_DN17993_c0_g2	1060	-	K14488	virNOG24062;virNOG25575	S	sp|O22150|SAU36_ARATH Auxin-responsive protein SAUR36 OS=Arabidopsis thaliana GN=SAUR36 PE=2 SV=1	gi|747044702|ref|XP_011090420.1| PREDICTED: uncharacterized protein LOC105171100 [Sesamum indicum]
24 h	TRINITY_DN19647_c2_g1	1799	-	K14432	virNOG10758	K	sp|Q9SJN0|ABI5_ARATH Protein ABSCISIC ACID-INSENSITIVE 5 OS=Arabidopsis thaliana GN=ABI5 PE=1 SV=1	gi|747062804|ref|XP_011077930.1| PREDICTED: LOW QUALITY PROTEIN: cell division protein FtsZ homolog 2-2, chloroplastic-like [Sesamum indicum]
6, 24 h	TRINITY_DN19672_c0_g1	4010	GO:0005524;GO:0004672;GO:0006468	K14500	virNOG05897	T	sp|Q944A7|Y4523_ARATH Probable serine/threonine-protein kinase At4g35230 OS=Arabidopsis thaliana GN=At4g35230 PE=1 SV=1	gi|747082691|ref|XP_011088682.1| PREDICTED: probable serine/threonine-protein kinase At4g35230 [Sesamum indicum]
6, 24 h	TRINITY_DN19993_c4_g1	2293	GO:0009987	K14484	virNOG16865	K	sp|Q8LAL2|IAA26_ARATH Auxin-responsive protein IAA26 OS=Arabidopsis thaliana GN=IAA26 PE=1 SV=2	gi|747052623|ref|XP_011072438.1| PREDICTED: auxin-responsive protein IAA26 [Sesamum indicum]
6, 24, 72 h	TRINITY_DN20078_c1_g1	1409	-	K14514	virNOG13709	K	sp|Q9LX16|EIL4_ARATH Putative ETHYLENE INSENSITIVE 3-like 4 protein OS=Arabidopsis thaliana GN=EIL4 PE=3 SV=1	gi|747086059|ref|XP_011090514.1| PREDICTED: LOW QUALITY PROTEIN: putative ETHYLENE INSENSITIVE 3-like 4 protein [Sesamum indicum]
6, 24 h	TRINITY_DN20242_c0_g4	2152	-	K14487	virNOG03990	R	sp|O82333|GH31_ARATH Probable indole-3-acetic acid-amido synthetase GH3.1 OS=Arabidopsis thaliana GN=GH3.1 PE=2 SV=1	gi|747081789|ref|XP_011088186.1| PREDICTED: probable indole-3-acetic acid-amido synthetase GH3.1 [Sesamum indicum]
6, 24, 72 h	TRINITY_DN20251_c0_g2	3362	GO:0010105;GO:0023014;GO:0018106;GO:0051740;GO:0038199;GO:0000155;GO:0016021;GO:0005789	K14509	virNOG03074	T	sp|Q9ZTP3|EIN4_ARATH Protein EIN4 OS=Arabidopsis thaliana GN=EIN4 PE=1 SV=1	gi|747087279|ref|XP_011091175.1| PREDICTED: ethylene receptor 2-like [Sesamum indicum]
24 h	TRINITY_DN20293_c4_g3	1009	-	K13464	virNOG22805	K	sp|Q93ZM9|TIF9_ARATH Protein TIFY 9 OS=Arabidopsis thaliana GN=TIFY9 PE=1 SV=1	gi|747079340|ref|XP_011086865.1| PREDICTED: protein TIFY 9 isoform X2 [Sesamum indicum]
24 h	TRINITY_DN20327_c1_g2	954	-	K14488	euNOG23443;virNOG22840	S	sp|O22150|SAU36_ARATH Auxin-responsive protein SAUR36 OS=Arabidopsis thaliana GN=SAUR36 PE=2 SV=1	gi|747068850|ref|XP_011081200.1| PREDICTED: uncharacterized protein LOC105164282 [Sesamum indicum]
24 h	TRINITY_DN20796_c0_g1	4616	GO:0005634;GO:0003677;GO:0006355;GO:0009734	K14486	virNOG04691	K	sp|Q8L7G0|ARFA_ARATH Auxin response factor 1 OS=Arabidopsis thaliana GN=ARF1 PE=1 SV=2	gi|747080730|ref|XP_011087626.1| PREDICTED: auxin response factor 1-like [Sesamum indicum]
6, 24 h	TRINITY_DN21010_c1_g4	2352	-	K14491	virNOG00665	K	sp|Q940D0|ARR1_ARATH Two-component response regulator ARR1 OS=Arabidopsis thaliana GN=ARR1 PE=1 SV=2	gi|747050638|ref|XP_011071399.1| PREDICTED: two-component response regulator ARR2 isoform X1 [Sesamum indicum]
6, 24 h	TRINITY_DN21678_c4_g1	1942	GO:0016787;GO:0008152	K14493	virNOG10077	T	sp|Q9LYC1|GID1B_ARATH Gibberellin receptor GID1B OS=Arabidopsis thaliana GN=GID1B PE=1 SV=1	gi|1024007606|gb|KZV32377.1| hypothetical protein F511_03660 [Dorcoceras hygrometricum]
6, 24 h	TRINITY_DN22067_c2_g2	2425	-	K14487	virNOG03990	R	sp|O82333|GH31_ARATH Probable indole-3-acetic acid-amido synthetase GH3.1 OS=Arabidopsis thaliana GN=GH3.1 PE=2 SV=1	gi|747102366|ref|XP_011099346.1| PREDICTED: probable indole-3-acetic acid-amido synthetase GH3.1 [Sesamum indicum]
6, 24 h	TRINITY_DN22343_c3_g2	975	GO:0009733	K14488	virNOG23314	S	sp|Q9ZUZ3|SAU32_ARATH Auxin-responsive protein SAUR32 OS=Arabidopsis thaliana GN=SAUR32 PE=2 SV=1	gi|747103863|ref|XP_011100140.1| PREDICTED: auxin-induced protein 6B-like [Sesamum indicum]
24 h	TRINITY_DN22550_c0_g2	4993	-	K14432	virNOG14926;virNOG05085	K	sp|Q9M7Q3|AI5L6_ARATH ABSCISIC ACID-INSENSITIVE 5-like protein 6 OS=Arabidopsis thaliana GN=ABF3 PE=1 SV=1	gi|747081907|ref|XP_011088250.1| PREDICTED: ABSCISIC ACID-INSENSITIVE 5-like protein 7 [Sesamum indicum] gi|747081909|ref|XP_011088251.1| PREDICTED: ABSCISIC ACID-INSENSITIVE 5-like protein 7 [Sesamum indicum] gi|747081911|ref|XP_011088252.1| PREDICTED: ABSCISIC ACID-INSENSITIVE 5-like protein 7 [Sesamum indicum]
24 h	TRINITY_DN22795_c2_g1	994	GO:0009733	K14488	virNOG24456;virNOG19935	S	sp|O65695|SAU50_ARATH Auxin-responsive protein SAUR50 OS=Arabidopsis thaliana GN=SAUR50 PE=1 SV=1	gi|661888975|emb|CDP07418.1| unnamed protein product [Coffea canephora]
24 h	TRINITY_DN22973_c1_g3	723	GO:0009733	K14488	virNOG23945;virNOG23894	S	sp|Q9ZUZ3|SAU32_ARATH Auxin-responsive protein SAUR32 OS=Arabidopsis thaliana GN=SAUR32 PE=2 SV=1	gi|747059093|ref|XP_011075910.1| PREDICTED: auxin-induced protein 15A [Sesamum indicum]
6, 24 h	TRINITY_DN23416_c1_g1	1849	GO:0009733	K14488	virNOG23242	S	sp|O65695|SAU50_ARATH Auxin-responsive protein SAUR50 OS=Arabidopsis thaliana GN=SAUR50 PE=1 SV=1	gi|747085183|ref|XP_011090037.1| PREDICTED: uncharacterized protein LOC105170814 [Sesamum indicum]
24 h	TRINITY_DN23551_c2_g2	1784	-	K14508	virNOG00233;NOG122762	R	sp|Q9ZVC2|NPR5_ARATH Regulatory protein NPR5 OS=Arabidopsis thaliana GN=NPR5 PE=1 SV=1	gi|747058119|ref|XP_011075394.1| PREDICTED: regulatory protein NPR5-like [Sesamum indicum]
24 h	TRINITY_DN23965_c3_g1	4605	GO:0006355;GO:0043565;GO:0003700	K14431	virNOG06935	K	sp|O24160|TGA21_TOBAC TGACG-sequence-specific DNA-binding protein TGA-2.1 OS=Nicotiana tabacum GN=TGA21 PE=1 SV=1	gi|600971805|gb|AHN63210.1| transcription factor TGA2 [Salvia miltiorrhiza f. alba]
6, 24, 72 h	TRINITY_DN24003_c4_g2	1282	GO:0005634;GO:0003677;GO:0006355;GO:0003700	K14516	virNOG22753;virNOG19226	K	sp|Q8LDC8|ERF92_ARATH Ethylene-responsive transcription factor 1B OS=Arabidopsis thaliana GN=ERF1B PE=1 SV=2	gi|747087349|ref|XP_011091214.1| PREDICTED: ethylene-responsive transcription factor 1B [Sesamum indicum]
6, 24, 72 h	TRINITY_DN24003_c4_g1	914	GO:0005634;GO:0003677;GO:0006355;GO:0003700	K14516	virNOG19226	K	sp|Q8LDC8|ERF92_ARATH Ethylene-responsive transcription factor 1B OS=Arabidopsis thaliana GN=ERF1B PE=1 SV=2	gi|747054608|ref|XP_011073519.1| PREDICTED: ethylene-responsive transcription factor 1B-like [Sesamum indicum]
6, 24, 72 h	TRINITY_DN24003_c4_g3	838	GO:0005634;GO:0003677;GO:0006355;GO:0003700	K14516	virNOG22753;virNOG19226	K	sp|Q8LDC8|ERF92_ARATH Ethylene-responsive transcription factor 1B OS=Arabidopsis thaliana GN=ERF1B PE=1 SV=2	gi|747087349|ref|XP_011091214.1| PREDICTED: ethylene-responsive transcription factor 1B [Sesamum indicum]
24 h	TRINITY_DN24482_c3_g2	3378	-	K14514	virNOG06060	K	sp|O24606|EIN3_ARATH Protein ETHYLENE INSENSITIVE 3 OS=Arabidopsis thaliana GN=EIN3 PE=1 SV=1	gi|747067574|ref|XP_011080514.1| PREDICTED: protein ETHYLENE INSENSITIVE 3 [Sesamum indicum] gi|747067576|ref|XP_011080515.1| PREDICTED: protein ETHYLENE INSENSITIVE 3 [Sesamum indicum]
6, 24, 72 h	TRINITY_DN24515_c0_g3	782	-	K14488	virNOG24582;virNOG22742	S	sp|Q9SGU2|SAU71_ARATH Auxin-responsive protein SAUR71 OS=Arabidopsis thaliana GN=SAUR71 PE=2 SV=1	gi|747095647|ref|XP_011095706.1| PREDICTED: auxin-induced protein X15-like [Sesamum indicum]
6, 24 h	TRINITY_DN24964_c1_g1	2403	GO:0005524;GO:0004672;GO:0006468	K14500	virNOG00524	T	sp|B9FDE0|BSK3_ORYSJ Probable serine/threonine-protein kinase BSK3 OS=Oryza sativa subsp. japonica GN=BSK3 PE=1 SV=1	gi|747094218|ref|XP_011094943.1| PREDICTED: probable serine/threonine-protein kinase At5g41260 [Sesamum indicum]
6, 24, 72 h	TRINITY_DN25837_c4_g2	965	GO:0009733	K14488	virNOG23945;virNOG23894	S	sp|Q9ZUZ3|SAU32_ARATH Auxin-responsive protein SAUR32 OS=Arabidopsis thaliana GN=SAUR32 PE=2 SV=1	gi|747059093|ref|XP_011075910.1| PREDICTED: auxin-induced protein 15A [Sesamum indicum]
6, 24 h	TRINITY_DN24603_c0_g4	1445	GO:0009733	K14488	virNOG23945;virNOG23894	S	sp|Q9ZUZ3|SAU32_ARATH Auxin-responsive protein SAUR32 OS=Arabidopsis thaliana GN=SAUR32 PE=2 SV=1	gi|848923879|ref|XP_012858176.1| PREDICTED: indole-3-acetic acid-induced protein ARG7-like [Erythranthe guttata] gi|604299838|gb|EYU19681.1| hypothetical protein MIMGU_mgv1a016283mg [Erythranthe guttata]
6, 72 h	TRINITY_DN14898_c0_g1	747	GO:0005576	K13449	virNOG19344;COG2340	S	sp|P04284|PR06_SOLLC Pathogenesis-related leaf protein 6 OS=Solanum lycopersicum GN=PR1B1 PE=1 SV=2	gi|747089654|ref|XP_011092473.1| PREDICTED: pathogenesis-related leaf protein 6-like [Sesamum indicum]
6, 72 h	TRINITY_DN18153_c1_g3	2037	-	K13464	virNOG21114;virNOG15880	RK	sp|Q9LVI4|TIF6B_ARATH Protein TIFY 6B OS=Arabidopsis thaliana GN=TIFY6B PE=1 SV=1	gi|747051847|ref|XP_011072018.1| PREDICTED: protein TIFY 6B [Sesamum indicum]
6, 72 h	TRINITY_DN24856_c0_g1	5222	GO:0055085;GO:0016021;GO:0022891	K14487	virNOG11215;virNOG15878	R	sp|P93051|ERDL7_ARATH Sugar transporter ERD6-like 7 OS=Arabidopsis thaliana GN=At2g48020 PE=2 SV=2	gi|747066209|ref|XP_011079780.1| PREDICTED: probable indole-3-acetic acid-amido synthetase GH3.6 [Sesamum indicum]
6, 72 h	TRINITY_DN25239_c1_g2	1584	GO:0016021	K13946	virNOG02353	E	sp|Q9FEL7|LAX2_MEDTR Auxin transporter-like protein 2 OS=Medicago truncatula GN=LAX2 PE=2 SV=1	gi|698458372|ref|XP_009781043.1| PREDICTED: auxin transporter-like protein 4 [Nicotiana sylvestris] gi|1025100252|ref|XP_016458852.1| PREDICTED: auxin transporter-like protein 4 [Nicotiana tabacum]
6 h	TRINITY_DN21391_c0_g3	3571	GO:0005524;GO:0046982;GO:0009911;GO:0009729;GO:0016021;GO:0005886;GO:0005496;GO:1900140;GO:0006468;GO:0009742;GO:0042803;GO:0010224;GO:0048657;GO:0009647;GO:0005768;GO:0004674;GO:0006952;GO:0060548;GO:0010584;GO:0001578;GO:0048366	K13415	virNOG03297	T	sp|Q8GUQ5|BRI1_SOLLC Brassinosteroid LRR receptor kinase OS=Solanum lycopersicum GN=CURL3 PE=1 SV=1	gi|747103745|ref|XP_011100073.1| PREDICTED: brassinosteroid LRR receptor kinase-like [Sesamum indicum]
6 h	TRINITY_DN21743_c1_g2	1938	-	K14488	virNOG22665;virNOG26342	S	sp|Q9LTV3|SAU72_ARATH Auxin-responsive protein SAUR72 OS=Arabidopsis thaliana GN=SAUR72 PE=2 SV=1	gi|747053848|ref|XP_011073103.1| PREDICTED: uncharacterized protein LOC105158157 [Sesamum indicum]
