# Supplementary material for: RNA-Seq analysis of Clerodendrum inerme (L.) roots in response to salt stress
Source: BMC Genomics. 2019 Oct 10;20:724. doi: 10.1186/s12864-019-6098-y (PMC6785863; doi:10.1186/s12864-019-6098-y)
Supplement: Supplementary file 4 — Additional files 4: Table S4. Genes related to antioxidant enzymes and ion transport. (XLSX 32 kb) [file 12864_2019_6098_MOESM4_ESM.xlsx]

## Sheet: sheet 1
Table S4 Genes related to antioxidant enzymes and ion transport
	ID	Length	GO	KEGG	eggNOG	eggNOG_Category	Swissprot	NR
Genes related to antioxidant enzymes
SOD	TRINITY_DN15251_c0_g1	2639	GO:0006801;GO:0016532;GO:0055114;GO:0030001;GO:0043085	K04569	virNOG00622	P	sp|Q9LD47|CCS_ARATH Copper chaperone for superoxide dismutase, chloroplastic/cytosolic OS=Arabidopsis thaliana GN=CCS PE=1 SV=1	gi|747068617|ref|XP_011081072.1| PREDICTED: copper chaperone for superoxide dismutase, chloroplastic/cytosolic [Sesamum indicum]
	TRINITY_DN19391_c4_g1	2525	GO:0004784;GO:0019430;GO:0046872;GO:0055114	-	virNOG17829	P	sp|O49044|SODC2_MESCR Superoxide dismutase [Cu-Zn] 2 OS=Mesembryanthemum crystallinum GN=SODCC.2 PE=2 SV=1	gi|702246279|ref|XP_010054654.1| PREDICTED: superoxide dismutase [Cu-Zn] 2 [Eucalyptus grandis] gi|629125455|gb|KCW89880.1| hypothetical protein EUGRSUZ_A02107 [Eucalyptus grandis]
	TRINITY_DN19415_c1_g1	1873	-	-	virNOG25467;virNOG17098	L	sp|Q12548|SODC_ASPJA Superoxide dismutase [Cu-Zn] (Fragment) OS=Aspergillus japonicus GN=sodC PE=3 SV=1	gi|747052242|ref|XP_011072234.1| PREDICTED: DNA replication complex GINS protein PSF1 isoform X1 [Sesamum indicum] gi|747052244|ref|XP_011072235.1| PREDICTED: DNA replication complex GINS protein PSF1 isoform X1 [Sesamum indicum] gi|747052246|ref|XP_011072236.1| PREDICTED: DNA replication complex GINS protein PSF1 isoform X1 [Sesamum indicum] gi|747052248|ref|XP_011072237.1| PREDICTED: DNA replic…
	TRINITY_DN19490_c5_g2	2607	GO:0004784;GO:0019430;GO:0046872;GO:0055114	-	virNOG13359	P	sp|P35017|SODM_HEVBR Superoxide dismutase [Mn], mitochondrial OS=Hevea brasiliensis GN=SODA PE=2 SV=1	gi|149786150|gb|ABR29644.1| manganese superoxide dismutase-like protein [Pistacia vera]
	TRINITY_DN19598_c0_g1	2672	GO:0004784;GO:0019430;GO:0046872;GO:0055114	K04564	virNOG14900	P	sp|Q9LU64|SODF2_ARATH Superoxide dismutase [Fe] 2, chloroplastic OS=Arabidopsis thaliana GN=FSD2 PE=1 SV=1	gi|460378902|ref|XP_004235206.1| PREDICTED: superoxide dismutase [Fe], chloroplastic [Solanum lycopersicum]
	TRINITY_DN20656_c3_g1	805	-	-	virNOG13359;COG0605	P	sp|Q9SM64|SODM_PRUPE Superoxide dismutase [Mn], mitochondrial OS=Prunus persica GN=SOD PE=2 SV=1	gi|702425191|ref|XP_010067611.1| PREDICTED: superoxide dismutase [Mn], mitochondrial [Eucalyptus grandis] gi|629100007|gb|KCW65772.1| hypothetical protein EUGRSUZ_G03132 [Eucalyptus grandis]
	TRINITY_DN21557_c2_g1	3854	GO:0051716;GO:0008152	-	virNOG03329	P	sp|P93407|SODCP_ORYSJ Superoxide dismutase [Cu-Zn], chloroplastic OS=Oryza sativa subsp. japonica GN=SODCP PE=1 SV=1	gi|1012029790|ref|XP_015951758.1| PREDICTED: superoxide dismutase [Cu-Zn], chloroplastic [Arachis duranensis]
	TRINITY_DN23909_c1_g1	3705	-	-	virNOG18378	P	sp|P27082|SODC_NICPL Superoxide dismutase [Cu-Zn] OS=Nicotiana plumbaginifolia GN=SODCC PE=2 SV=2	gi|747050822|ref|XP_011071493.1| PREDICTED: LOW QUALITY PROTEIN: superoxide dismutase [Cu-Zn]-like [Sesamum indicum]
	TRINITY_DN23909_c1_g2	1536	GO:0004784;GO:0019430;GO:0046872;GO:0055114	K04565	virNOG18378	P	sp|P22233|SODC_SPIOL Superoxide dismutase [Cu-Zn] OS=Spinacia oleracea GN=SODCC PE=2 SV=1	gi|490424200|gb|AGL12266.1| Cu-Zn superoxide dismutase [Salicornia europaea]
	TRINITY_DN23909_c1_g3	1492	GO:0004784;GO:0019430;GO:0005507;GO:0008270;GO:0055114;GO:0005737	-	virNOG18378	P	sp|P93258|SODC1_MESCR Superoxide dismutase [Cu-Zn] 1 OS=Mesembryanthemum crystallinum GN=SODCC.1 PE=2 SV=1	gi|854930097|gb|AKN79286.1| superoxide dismutase 1 [Betula platyphylla]
	TRINITY_DN2508_c0_g1	290	GO:0004784;GO:0019430;GO:0046872;GO:0055114	-	virNOG13359;COG0605	P	sp|P09671|SODM_MOUSE Superoxide dismutase [Mn], mitochondrial OS=Mus musculus GN=Sod2 PE=1 SV=3	gi|1004135146|gb|KXZ43214.1| hypothetical protein GPECTOR_97g752 [Gonium pectorale]
	TRINITY_DN25217_c1_g1	2098	GO:0004784;GO:0019430;GO:0046872;GO:0055114	K04564	virNOG13828	P	sp|Q5VSB7|SODF2_ORYSJ Superoxide dismutase [Fe] 2, chloroplastic OS=Oryza sativa subsp. japonica GN=Os06g0143000 PE=2 SV=1	gi|848889304|ref|XP_012844819.1| PREDICTED: superoxide dismutase [Fe] 3, chloroplastic [Erythranthe guttata] gi|604320202|gb|EYU31281.1| hypothetical protein MIMGU_mgv1a011604mg [Erythranthe guttata]
	TRINITY_DN30881_c0_g1	341	GO:0004784;GO:0005759;GO:0019430;GO:0046872;GO:0055114	K04564	virNOG13359	P	sp|Q9SM64|SODM_PRUPE Superoxide dismutase [Mn], mitochondrial OS=Prunus persica GN=SOD PE=2 SV=1	gi|383386103|gb|AFH08815.1| chloroplast Mn-superoxide dismutase 1C-a [Prunus persica]
	TRINITY_DN32388_c0_g1	610	GO:0004784;GO:0019430;GO:0005634;GO:0046872;GO:0005829;GO:0055114	K04565	virNOG18378	P	sp|P27082|SODC_NICPL Superoxide dismutase [Cu-Zn] OS=Nicotiana plumbaginifolia GN=SODCC PE=2 SV=2	gi|595830469|ref|XP_007206078.1| hypothetical protein PRUPE_ppa012845mg [Prunus persica] gi|400532665|gb|AFP87312.1| CuZnSOD [Prunus persica] gi|462401720|gb|EMJ07277.1| hypothetical protein PRUPE_ppa012845mg [Prunus persica]
	TRINITY_DN32952_c0_g1	230	GO:0004784;GO:0019430;GO:0046872;GO:0071486;GO:0055114;GO:0009507	-	virNOG03329	P	sp|Q9JK72|CCS_RAT Copper chaperone for superoxide dismutase OS=Rattus norvegicus GN=Ccs PE=1 SV=1	gi|27449246|gb|AAO14117.1|AF457209_1 Cu/Zn superoxide dismutase [Hevea brasiliensis]
	TRINITY_DN33535_c0_g1	444	GO:0006801;GO:0044710;GO:0016491	-	virNOG18378;virNOG03329;virNOG17829	P	sp|P08228|SODC_MOUSE Superoxide dismutase [Cu-Zn] OS=Mus musculus GN=Sod1 PE=1 SV=2	gi|731364144|ref|XP_010693815.1| PREDICTED: superoxide dismutase [Cu-Zn] 2 [Beta vulgaris subsp. vulgaris] gi|870846170|gb|KMS98765.1| hypothetical protein BVRB_3g068430 isoform A [Beta vulgaris subsp. vulgaris]
	TRINITY_DN34012_c0_g1	382	GO:0004784;GO:0019430;GO:0046872;GO:0055114	K04564	virNOG13359	P	sp|P35017|SODM_HEVBR Superoxide dismutase [Mn], mitochondrial OS=Hevea brasiliensis GN=SODA PE=2 SV=1	gi|383386135|gb|AFH08830.1| manganese superoxide dismutase 10, partial [Diospyros oleifera]
CAT	TRINITY_DN11180_c0_g1	289	GO:0020037;GO:0055114;GO:0042542;GO:0005737;GO:0046872;GO:0004096;GO:0098869;GO:0042744	-	virNOG08201	P	sp|Q43206|CATA1_WHEAT Catalase-1 OS=Triticum aestivum GN=CAT1 PE=2 SV=1	gi|3868756|dbj|BAA34205.1| catalase [Oryza sativa Japonica Group] gi|33440012|gb|AAQ19030.1| catalase [Oryza sativa]
	TRINITY_DN11180_c0_g2	201	GO:0020037;GO:0055114;GO:0042542;GO:0005737;GO:0046872;GO:0004096;GO:0098869;GO:0042744	-	virNOG08201	P	sp|Q43206|CATA1_WHEAT Catalase-1 OS=Triticum aestivum GN=CAT1 PE=2 SV=1	gi|3929924|dbj|BAA34714.1| catalase [Oryza sativa]
	TRINITY_DN18847_c0_g2	877	-	-	virNOG08201	P	sp|P49317|CATA3_NICPL Catalase isozyme 3 OS=Nicotiana plumbaginifolia GN=CAT3 PE=2 SV=1	gi|1024053701|gb|KZV52412.1| catalase isozyme 1, partial [Dorcoceras hygrometricum]
	TRINITY_DN18847_c0_g3	1814	GO:0006979;GO:0020037;GO:0046872;GO:0004096;GO:0098869;GO:0042744;GO:0055114	-	virNOG08201	P	sp|P17598|CATA1_GOSHI Catalase isozyme 1 OS=Gossypium hirsutum GN=CAT1 PE=2 SV=2	gi|9909619|emb|CAC04509.1| catalase [Digitalis lanata]
	TRINITY_DN18847_c0_g4	688	GO:0006979;GO:0020037;GO:0046872;GO:0004096;GO:0098869;GO:0042744;GO:0055114	-	virNOG08201	P	sp|P17598|CATA1_GOSHI Catalase isozyme 1 OS=Gossypium hirsutum GN=CAT1 PE=2 SV=2	gi|595857598|ref|XP_007210576.1| hypothetical protein PRUPE_ppa004763mg [Prunus persica] gi|462406311|gb|EMJ11775.1| hypothetical protein PRUPE_ppa004763mg [Prunus persica]
	TRINITY_DN18847_c1_g1	1758	GO:0006979;GO:0020037;GO:0004096;GO:0098869;GO:0055114	-	virNOG08201	P	sp|P17598|CATA1_GOSHI Catalase isozyme 1 OS=Gossypium hirsutum GN=CAT1 PE=2 SV=2	gi|667751432|emb|CDW92181.1| putative catalase, partial [Xylia xylocarpa var. kerrii]
	TRINITY_DN18847_c1_g2	1046	GO:0006979;GO:0020037;GO:0046872;GO:0004096;GO:0098869;GO:0042744;GO:0055114	-	COG0753;virNOG08201	P	sp|P17598|CATA1_GOSHI Catalase isozyme 1 OS=Gossypium hirsutum GN=CAT1 PE=2 SV=2	gi|645265094|ref|XP_008237989.1| PREDICTED: catalase isozyme 1-like isoform X1 [Prunus mume] gi|1027109499|ref|XP_016651108.1| PREDICTED: catalase isozyme 1-like isoform X2 [Prunus mume]
	TRINITY_DN18847_c1_g3	4349	GO:0006979;GO:0020037;GO:0046872;GO:0004096;GO:0098869;GO:0042744;GO:0055114	K03781	virNOG08201;COG0753	P	sp|P17598|CATA1_GOSHI Catalase isozyme 1 OS=Gossypium hirsutum GN=CAT1 PE=2 SV=2	gi|442736195|gb|AGC65520.1| catalase [Eriobotrya japonica] gi|442736199|gb|AGC65522.1| catalase [Eriobotrya japonica] gi|442736201|gb|AGC65523.1| catalase [Eriobotrya japonica] gi|442736203|gb|AGC65524.1| catalase [Eriobotrya japonica] gi|471922711|gb|AGE15297.2| catalase 2 [Eriobotrya japonica]
	TRINITY_DN26500_c0_g1	365	GO:0006979;GO:0020037;GO:0046872;GO:0004096;GO:0098869;GO:0042744;GO:0055114	-	virNOG08201	P	sp|P32290|CATA_VIGRR Catalase OS=Vigna radiata var. radiata PE=2 SV=1	gi|698421368|ref|XP_009773579.1| PREDICTED: catalase isozyme 3-like [Nicotiana sylvestris] gi|1025379487|ref|XP_016432837.1| PREDICTED: catalase isozyme 3-like [Nicotiana tabacum]
	TRINITY_DN7055_c0_g1	266	GO:0020037;GO:0005777;GO:0055114;GO:0042542;GO:0046872;GO:0004096;GO:0098869;GO:0042744;GO:0005739	-	virNOG28886	P	sp|P04762|CATA_RAT Catalase OS=Rattus norvegicus GN=Cat PE=1 SV=3	gi|167998987|ref|XP_001752199.1| predicted protein [Physcomitrella patens] gi|162696594|gb|EDQ82932.1| predicted protein [Physcomitrella patens]
POD	TRINITY_DN10400_c0_g1	1372	GO:0016020;GO:0020037;GO:0055114;GO:0006979;GO:0046872;GO:0098869;GO:0004601;GO:0005576;GO:0042744	K00430	virNOG00995	G	sp|Q96519|PER11_ARATH Peroxidase 11 OS=Arabidopsis thaliana GN=PER11 PE=1 SV=1	gi|747042439|ref|XP_011078554.1| PREDICTED: peroxidase 11 [Sesamum indicum]
	TRINITY_DN10589_c0_g2	955	-	-	COG2801;virNOG15679	RL	sp|P0CT40|TF29_SCHPO Transposon Tf2-9 polyprotein OS=Schizosaccharomyces pombe (strain 972 / ATCC 24843) GN=Tf2-9 PE=3 SV=1	gi|1023991142|gb|KZV25320.1| peroxidase 64 [Dorcoceras hygrometricum]
	TRINITY_DN10676_c0_g2	443	GO:0006979;GO:0020037;GO:0098869;GO:0004601;GO:0055114	-	virNOG09107	R	sp|Q9SGH6|DOX1_ARATH Alpha-dioxygenase 1 OS=Arabidopsis thaliana GN=DOX1 PE=1 SV=1	gi|590645604|ref|XP_007031390.1| Peroxidase superfamily protein isoform 3, partial [Theobroma cacao] gi|508710419|gb|EOY02316.1| Peroxidase superfamily protein isoform 3, partial [Theobroma cacao]
	TRINITY_DN12524_c0_g2	411	GO:0006979;GO:0020037;GO:0046872;GO:0004601;GO:0098869;GO:0005576;GO:0042744;GO:0055114	-	virNOG12941;virNOG11204	RG	sp|Q9ZV04|PER24_ARATH Peroxidase 24 OS=Arabidopsis thaliana GN=PER24 PE=2 SV=1	gi|848856797|ref|XP_012858628.1| PREDICTED: peroxidase 24-like [Erythranthe guttata] gi|604345292|gb|EYU43874.1| hypothetical protein MIMGU_mgv1a014238mg [Erythranthe guttata]
	TRINITY_DN12524_c0_g3	305	GO:0006979;GO:0020037;GO:0046872;GO:0004601;GO:0098869;GO:0005576;GO:0042744;GO:0055114	-	virNOG12941;virNOG11204	RG	sp|Q9ZV04|PER24_ARATH Peroxidase 24 OS=Arabidopsis thaliana GN=PER24 PE=2 SV=1	gi|604320819|gb|EYU31603.1| hypothetical protein MIMGU_mgv1a017730mg, partial [Erythranthe guttata]
	TRINITY_DN13603_c0_g1	1215	GO:0006979;GO:0020037;GO:0046872;GO:0004601;GO:0098869;GO:0005576;GO:0042744;GO:0055114	K00430	virNOG08960;virNOG03356	RG	sp|Q9FEQ8|PER2_MAIZE Peroxidase 2 OS=Zea mays GN=PER2 PE=2 SV=1	gi|747061400|ref|XP_011077167.1| PREDICTED: peroxidase 5-like [Sesamum indicum] gi|747061402|ref|XP_011077168.1| PREDICTED: peroxidase 5-like [Sesamum indicum] gi|747108241|ref|XP_011069438.1| PREDICTED: peroxidase 5-like [Sesamum indicum]
	TRINITY_DN13661_c0_g1	1075	GO:0006979;GO:0020037;GO:0046872;GO:0004601;GO:0098869;GO:0005576;GO:0042744;GO:0055114	K00430	virNOG11333	G	sp|Q9LT91|PER66_ARATH Peroxidase 66 OS=Arabidopsis thaliana GN=PER66 PE=2 SV=1	gi|747105781|ref|XP_011101165.1| PREDICTED: peroxidase 66-like [Sesamum indicum]
	TRINITY_DN14149_c0_g1	1741	GO:0006979;GO:0020037;GO:0046872;GO:0004601;GO:0098869;GO:0005576;GO:0042744;GO:0055114	K00430	virNOG06365	G	sp|Q9FJR1|PER65_ARATH Peroxidase 65 OS=Arabidopsis thaliana GN=PER65 PE=2 SV=2	gi|848931592|ref|XP_012828821.1| PREDICTED: peroxidase 65-like [Erythranthe guttata]
	TRINITY_DN14390_c0_g1	2445	GO:0006979;GO:0020037;GO:0046872;GO:0004601;GO:0098869;GO:0005576;GO:0042744;GO:0055114	-	virNOG05361	G	sp|A7NY33|PER4_VITVI Peroxidase 4 OS=Vitis vinifera GN=GSVIVT00023967001 PE=1 SV=1	gi|747060370|ref|XP_011076613.1| PREDICTED: peroxidase P7 [Sesamum indicum]
	TRINITY_DN14834_c0_g1	1230	GO:0006979;GO:0020037;GO:0046872;GO:0004601;GO:0098869;GO:0005576;GO:0042744;GO:0055114	K00430	virNOG02740	G	sp|Q9FMR0|PER60_ARATH Peroxidase 60 OS=Arabidopsis thaliana GN=PER60 PE=1 SV=1	gi|747083661|ref|XP_011089203.1| PREDICTED: peroxidase 60 [Sesamum indicum]
	TRINITY_DN15038_c0_g2	1131	GO:0006979;GO:0020037;GO:0046872;GO:0004601;GO:0098869;GO:0005576;GO:0042744;GO:0055114	K00430	virNOG01540	G	sp|Q43872|PER64_ARATH Peroxidase 64 OS=Arabidopsis thaliana GN=PER64 PE=1 SV=1	gi|747073056|ref|XP_011083477.1| PREDICTED: peroxidase 64-like [Sesamum indicum]
	TRINITY_DN15751_c0_g1	2648	GO:0006979;GO:0020037;GO:0046872;GO:0004601;GO:0098869;GO:0005576;GO:0042744;GO:0055114	-	virNOG31740;virNOG09590	RE	sp|P22195|PER1_ARAHY Cationic peroxidase 1 OS=Arachis hypogaea GN=PNC1 PE=1 SV=2	gi|747094534|ref|XP_011095107.1| PREDICTED: cationic peroxidase 1-like [Sesamum indicum]
	TRINITY_DN15751_c0_g2	810	GO:0006979;GO:0020037;GO:0046872;GO:0004601;GO:0098869;GO:0005576;GO:0042744;GO:0055114	-	virNOG31740;virNOG09590	RE	sp|P22195|PER1_ARAHY Cationic peroxidase 1 OS=Arachis hypogaea GN=PNC1 PE=1 SV=2	gi|747094534|ref|XP_011095107.1| PREDICTED: cationic peroxidase 1-like [Sesamum indicum]
	TRINITY_DN15751_c1_g1	292	GO:0006979;GO:0020037;GO:0046872;GO:0004601;GO:0098869;GO:0005576;GO:0042744;GO:0055114	-	virNOG09590	R	sp|P16147|PERX_LUPPO Peroxidase (Fragment) OS=Lupinus polyphyllus PE=2 SV=2	gi|747094534|ref|XP_011095107.1| PREDICTED: cationic peroxidase 1-like [Sesamum indicum]
	TRINITY_DN15996_c0_g1	466	GO:0016020;GO:0020037;GO:0055114;GO:0006979;GO:0046872;GO:0098869;GO:0004601;GO:0005576;GO:0042744	-	virNOG03162;virNOG09169;virNOG00074;virNOG13004	G	sp|Q43735|PER27_ARATH Peroxidase 27 OS=Arabidopsis thaliana GN=PER27 PE=1 SV=1	gi|848905938|ref|XP_012852351.1| PREDICTED: peroxidase 27-like [Erythranthe guttata]
	TRINITY_DN16372_c1_g2	373	GO:0015074;GO:0003676	-	COG2801;virNOG26647;virNOG15679	RL	sp|Q7LHG5|YI31B_YEAST Transposon Ty3-I Gag-Pol polyprotein OS=Saccharomyces cerevisiae (strain ATCC 204508 / S288c) GN=TY3B-I PE=3 SV=2	gi|1023977466|gb|KZV19807.1| peroxidase 64 [Dorcoceras hygrometricum]
	TRINITY_DN16372_c1_g3	766	-	-	COG2801;virNOG15679	RL	sp|P20825|POL2_DROME Retrovirus-related Pol polyprotein from transposon 297 OS=Drosophila melanogaster GN=pol PE=3 SV=1	gi|1024024890|gb|KZV39307.1| peroxidase 64 [Dorcoceras hygrometricum]
	TRINITY_DN16657_c2_g5	841	-	-	COG2801;virNOG15679	RL	sp|Q99315|YG31B_YEAST Transposon Ty3-G Gag-Pol polyprotein OS=Saccharomyces cerevisiae (strain ATCC 204508 / S288c) GN=TY3B-G PE=1 SV=3	gi|1023985173|gb|KZV23155.1| peroxidase 64 [Dorcoceras hygrometricum]
	TRINITY_DN16691_c0_g2	2133	GO:0006979;GO:0020037;GO:0046872;GO:0004601;GO:0098869;GO:0005576;GO:0042744;GO:0055114	-	virNOG31740;virNOG09590	RE	sp|P22195|PER1_ARAHY Cationic peroxidase 1 OS=Arachis hypogaea GN=PNC1 PE=1 SV=2	gi|848848193|ref|XP_012840735.1| PREDICTED: cationic peroxidase 1-like [Erythranthe guttata]
	TRINITY_DN17146_c0_g1	1431	GO:0016020;GO:0050896;GO:0009987;GO:0044710;GO:0005488;GO:0016491	-	virNOG06926	G	sp|Q9FX85|PER10_ARATH Peroxidase 10 OS=Arabidopsis thaliana GN=PER10 PE=1 SV=1	gi|747082827|ref|XP_011088753.1| PREDICTED: peroxidase 10 [Sesamum indicum]
	TRINITY_DN17185_c0_g2	2424	GO:0006979;GO:0020037;GO:0046872;GO:0004601;GO:0098869;GO:0005576;GO:0042744;GO:0055114	-	virNOG05361	G	sp|A7NY33|PER4_VITVI Peroxidase 4 OS=Vitis vinifera GN=GSVIVT00023967001 PE=1 SV=1	gi|747068141|ref|XP_011080818.1| PREDICTED: uncharacterized protein LOC105163979 [Sesamum indicum]
	TRINITY_DN17298_c2_g2	436	-	-	COG2801;virNOG15679	RL	-	gi|1024047057|gb|KZV48547.1| peroxidase 64 [Dorcoceras hygrometricum]
	TRINITY_DN17298_c2_g6	694	-	-	COG2801;virNOG15679;KOG0017	RL	-	gi|1024061715|gb|KZV57074.1| peroxidase 64 [Dorcoceras hygrometricum]
	TRINITY_DN17298_c2_g7	278	-	-	COG2801;virNOG15679	RL	-	gi|1024047057|gb|KZV48547.1| peroxidase 64 [Dorcoceras hygrometricum]
	TRINITY_DN17481_c0_g2	2502	-	-	COG2801;virNOG15679;COG4886	SRL	-	gi|1023981918|gb|KZV21584.1| peroxidase 64 [Dorcoceras hygrometricum]
	TRINITY_DN17744_c2_g1	483	-	-	COG2801;virNOG15679	RL	sp|Q7LHG5|YI31B_YEAST Transposon Ty3-I Gag-Pol polyprotein OS=Saccharomyces cerevisiae (strain ATCC 204508 / S288c) GN=TY3B-I PE=3 SV=2	gi|1023977466|gb|KZV19807.1| peroxidase 64 [Dorcoceras hygrometricum]
	TRINITY_DN17744_c2_g3	334	-	-	COG2801;virNOG15679	RL	sp|Q99315|YG31B_YEAST Transposon Ty3-G Gag-Pol polyprotein OS=Saccharomyces cerevisiae (strain ATCC 204508 / S288c) GN=TY3B-G PE=1 SV=3	gi|1023977466|gb|KZV19807.1| peroxidase 64 [Dorcoceras hygrometricum]
	TRINITY_DN17885_c0_g1	411	-	-	COG2801	L	sp|Q7LHG5|YI31B_YEAST Transposon Ty3-I Gag-Pol polyprotein OS=Saccharomyces cerevisiae (strain ATCC 204508 / S288c) GN=TY3B-I PE=3 SV=2	gi|1023977466|gb|KZV19807.1| peroxidase 64 [Dorcoceras hygrometricum]
	TRINITY_DN17885_c0_g2	540	-	-	COG2801;virNOG26647	RL	sp|Q7LHG5|YI31B_YEAST Transposon Ty3-I Gag-Pol polyprotein OS=Saccharomyces cerevisiae (strain ATCC 204508 / S288c) GN=TY3B-I PE=3 SV=2	gi|1023977466|gb|KZV19807.1| peroxidase 64 [Dorcoceras hygrometricum]
	TRINITY_DN17931_c0_g1	652	-	-	COG2801	L	sp|Q7LHG5|YI31B_YEAST Transposon Ty3-I Gag-Pol polyprotein OS=Saccharomyces cerevisiae (strain ATCC 204508 / S288c) GN=TY3B-I PE=3 SV=2	gi|1023977466|gb|KZV19807.1| peroxidase 64 [Dorcoceras hygrometricum]
	TRINITY_DN17956_c1_g1	1665	GO:0006979;GO:0020037;GO:0046872;GO:0004601;GO:0098869;GO:0005576;GO:0042744;GO:0055114	-	virNOG05838	G	sp|A7QEU4|PER5_VITVI Peroxidase 5 OS=Vitis vinifera GN=GSVIVT00037159001 PE=1 SV=2	gi|4760700|dbj|BAA77387.1| peroxidase 1 [Scutellaria baicalensis]
	TRINITY_DN18060_c3_g1	1461	GO:0006979;GO:0020037;GO:0046872;GO:0004601;GO:0098869;GO:0005576;GO:0042744;GO:0055114	K00430	virNOG15244	G	sp|Q93V93|PER44_ARATH Peroxidase 44 OS=Arabidopsis thaliana GN=PER44 PE=2 SV=1	gi|747048370|ref|XP_011070192.1| PREDICTED: peroxidase 44 [Sesamum indicum]
	TRINITY_DN18180_c0_g1	1165	GO:0020037;GO:0055114;GO:0006979;GO:0046872;GO:0009505;GO:0009664;GO:0098869;GO:0004601;GO:0005576;GO:0042744	K00430	virNOG03784;virNOG12468	G	sp|Q9SY33|PER7_ARATH Peroxidase 7 OS=Arabidopsis thaliana GN=PER7 PE=2 SV=1	gi|747096431|ref|XP_011096136.1| PREDICTED: peroxidase 7-like [Sesamum indicum]
	TRINITY_DN18506_c0_g1	1088	GO:0043170;GO:0044238	-	COG2801;virNOG15679	RL	sp|P20825|POL2_DROME Retrovirus-related Pol polyprotein from transposon 297 OS=Drosophila melanogaster GN=pol PE=3 SV=1	gi|1024061469|gb|KZV56866.1| peroxidase 64 [Dorcoceras hygrometricum]
	TRINITY_DN19136_c2_g4	366	-	-	COG2801;virNOG15679	RL	-	gi|1023991142|gb|KZV25320.1| peroxidase 64 [Dorcoceras hygrometricum]
	TRINITY_DN19190_c5_g2	1258	GO:0006979;GO:0020037;GO:0046872;GO:0004601;GO:0098869;GO:0005576;GO:0042744;GO:0055114	K00430	virNOG02997;virNOG06365	G	sp|Q9LHA7|PER31_ARATH Peroxidase 31 OS=Arabidopsis thaliana GN=PER31 PE=2 SV=1	gi|747100834|ref|XP_011098522.1| PREDICTED: peroxidase 31 [Sesamum indicum]
	TRINITY_DN19190_c5_g3	1955	GO:0006979;GO:0020037;GO:0046872;GO:0004601;GO:0098869;GO:0005576;GO:0042744;GO:0055114	-	virNOG13082	G	sp|Q96518|PER16_ARATH Peroxidase 16 OS=Arabidopsis thaliana GN=PER16 PE=1 SV=2	gi|747047883|ref|XP_011069927.1| PREDICTED: peroxidase 16 [Sesamum indicum]
	TRINITY_DN19394_c0_g1	798	-	-	COG2801;virNOG15679;virNOG10973	RLU	-	gi|1023972384|gb|KZV17790.1| peroxidase 64 [Dorcoceras hygrometricum]
	TRINITY_DN19724_c3_g2	2853	GO:0020037;GO:0055114;GO:0006979;GO:0046872;GO:0009505;GO:0009664;GO:0098869;GO:0004601;GO:0005576;GO:0042744	K00430	virNOG01207	G	sp|O80822|PER25_ARATH Peroxidase 25 OS=Arabidopsis thaliana GN=PER25 PE=2 SV=2	gi|747063536|ref|XP_011078319.1| PREDICTED: glycine-rich RNA-binding protein RZ1B [Sesamum indicum]
	TRINITY_DN19855_c0_g1	2662	GO:0006979;GO:0020037;GO:0046872;GO:0004601;GO:0098869;GO:0005576;GO:0042744;GO:0055114	-	virNOG08514	G	sp|Q39034|PER59_ARATH Peroxidase 59 OS=Arabidopsis thaliana GN=PER59 PE=1 SV=2	gi|604297876|gb|EYU17995.1| hypothetical protein MIMGU_mgv1a021857mg, partial [Erythranthe guttata]
	TRINITY_DN19855_c1_g1	268	GO:0006979;GO:0020037;GO:0046872;GO:0004601;GO:0098869;GO:0005576;GO:0042744;GO:0055114	-	virNOG02928	G	sp|Q9LE15|PER4_ARATH Peroxidase 4 OS=Arabidopsis thaliana GN=PER4 PE=3 SV=1	gi|747049128|ref|XP_011070598.1| PREDICTED: lignin-forming anionic peroxidase-like [Sesamum indicum]
	TRINITY_DN19855_c1_g2	1618	GO:0006979;GO:0020037;GO:0046872;GO:0004601;GO:0098869;GO:0005576;GO:0042744;GO:0055114	-	virNOG02928	G	sp|Q9LE15|PER4_ARATH Peroxidase 4 OS=Arabidopsis thaliana GN=PER4 PE=3 SV=1	gi|848891833|ref|XP_012846019.1| PREDICTED: lignin-forming anionic peroxidase-like [Erythranthe guttata] gi|604318603|gb|EYU30095.1| hypothetical protein MIMGU_mgv1a021792mg [Erythranthe guttata]
	TRINITY_DN19898_c2_g1	1482	GO:0050896;GO:0009987;GO:0044710;GO:0005488;GO:0016491	K00430	virNOG02901	R	sp|O81755|PER48_ARATH Putative Peroxidase 48 OS=Arabidopsis thaliana GN=PER48 PE=3 SV=3	gi|1024060046|gb|KZV56100.1| Peroxidase 48-like [Dorcoceras hygrometricum]
	TRINITY_DN20772_c1_g1	1870	GO:0020037;GO:0055114;GO:0006979;GO:0046872;GO:0009505;GO:0009664;GO:0098869;GO:0004601;GO:0005576;GO:0042744	K00430	virNOG09169;virNOG00074;virNOG13004	G	sp|Q43735|PER27_ARATH Peroxidase 27 OS=Arabidopsis thaliana GN=PER27 PE=1 SV=1	gi|698481304|ref|XP_009787653.1| PREDICTED: peroxidase 27-like [Nicotiana sylvestris] gi|1025065618|ref|XP_016450710.1| PREDICTED: peroxidase 27-like [Nicotiana tabacum]
	TRINITY_DN20772_c1_g2	1253	GO:0050896;GO:0009987;GO:0044710;GO:0005488;GO:0016491	-	virNOG09169;virNOG00074;virNOG13004	G	sp|Q67Z07|PER2_ARATH Peroxidase 2 OS=Arabidopsis thaliana GN=PER2 PE=2 SV=1	gi|848906313|ref|XP_012852476.1| PREDICTED: peroxidase 27-like [Erythranthe guttata] gi|604305712|gb|EYU24800.1| hypothetical protein MIMGU_mgv1a010045mg [Erythranthe guttata]
	TRINITY_DN20772_c1_g3	344	GO:0006979;GO:0020037;GO:0046872;GO:0004601;GO:0098869;GO:0005576;GO:0042744;GO:0055114	-	virNOG00074;virNOG35182;virNOG13004	RG	sp|Q43735|PER27_ARATH Peroxidase 27 OS=Arabidopsis thaliana GN=PER27 PE=1 SV=1	gi|848906313|ref|XP_012852476.1| PREDICTED: peroxidase 27-like [Erythranthe guttata] gi|604305712|gb|EYU24800.1| hypothetical protein MIMGU_mgv1a010045mg [Erythranthe guttata]
	TRINITY_DN20772_c1_g4	450	GO:0020037;GO:0055114;GO:0006979;GO:0046872;GO:0009505;GO:0009664;GO:0098869;GO:0004601;GO:0005576;GO:0042744	-	virNOG08960;virNOG09169	RG	sp|O23044|PER3_ARATH Peroxidase 3 OS=Arabidopsis thaliana GN=PER3 PE=2 SV=1	gi|595974035|ref|XP_007217744.1| hypothetical protein PRUPE_ppa008516mg [Prunus persica] gi|462413894|gb|EMJ18943.1| hypothetical protein PRUPE_ppa008516mg [Prunus persica]
	TRINITY_DN20779_c0_g4	554	-	-	COG2801;virNOG15679	RL	sp|Q7LHG5|YI31B_YEAST Transposon Ty3-I Gag-Pol polyprotein OS=Saccharomyces cerevisiae (strain ATCC 204508 / S288c) GN=TY3B-I PE=3 SV=2	gi|1024016525|gb|KZV35963.1| peroxidase 64 [Dorcoceras hygrometricum]
	TRINITY_DN21107_c1_g1	650	GO:0003676	-	virNOG15679	R	sp|P20825|POL2_DROME Retrovirus-related Pol polyprotein from transposon 297 OS=Drosophila melanogaster GN=pol PE=3 SV=1	gi|1024024890|gb|KZV39307.1| peroxidase 64 [Dorcoceras hygrometricum]
	TRINITY_DN21239_c6_g5	274	-	-	COG2801;virNOG15679	RL	-	gi|1023991142|gb|KZV25320.1| peroxidase 64 [Dorcoceras hygrometricum]
	TRINITY_DN21285_c1_g4	944	-	-	COG2801;virNOG39960;virNOG26647;virNOG15679	RL	-	gi|1024061715|gb|KZV57074.1| peroxidase 64 [Dorcoceras hygrometricum]
	TRINITY_DN21285_c1_g5	580	-	-	COG2801;virNOG26647;virNOG15679	RL	sp|P0CT40|TF29_SCHPO Transposon Tf2-9 polyprotein OS=Schizosaccharomyces pombe (strain 972 / ATCC 24843) GN=Tf2-9 PE=3 SV=1	gi|1024016525|gb|KZV35963.1| peroxidase 64 [Dorcoceras hygrometricum]
	TRINITY_DN21427_c1_g1	986	GO:0006979;GO:0020037;GO:0046872;GO:0004601;GO:0098869;GO:0005576;GO:0042744;GO:0055114	-	virNOG09169;virNOG10631;virNOG13004	RG	sp|Q43735|PER27_ARATH Peroxidase 27 OS=Arabidopsis thaliana GN=PER27 PE=1 SV=1	gi|672193701|ref|XP_008776103.1| PREDICTED: peroxidase 56-like [Phoenix dactylifera]
	TRINITY_DN21667_c1_g1	264	-	-	COG2801	L	sp|P31843|RRPO_OENBE RNA-directed DNA polymerase homolog OS=Oenothera berteroana PE=4 SV=1	gi|1023977466|gb|KZV19807.1| peroxidase 64 [Dorcoceras hygrometricum]
	TRINITY_DN21789_c0_g1	3188	-	-	virNOG02484	R	sp|A5H452|PER70_MAIZE Peroxidase 70 OS=Zea mays GN=PER70 PE=1 SV=1	gi|460416125|ref|XP_004253400.1| PREDICTED: peroxidase 70-like [Solanum lycopersicum]
	TRINITY_DN21814_c3_g2	1474	-	-	-	-	-	gi|1023972384|gb|KZV17790.1| peroxidase 64 [Dorcoceras hygrometricum]
	TRINITY_DN22139_c1_g2	1168	GO:0006979;GO:0020037;GO:0046872;GO:0004601;GO:0098869;GO:0005576;GO:0042744;GO:0055114	K00430	virNOG01724	G	sp|Q96512|PER9_ARATH Peroxidase 9 OS=Arabidopsis thaliana GN=PER9 PE=1 SV=1	gi|848885066|ref|XP_012842788.1| PREDICTED: peroxidase 9 [Erythranthe guttata] gi|604326899|gb|EYU32893.1| hypothetical protein MIMGU_mgv1a009418mg [Erythranthe guttata]
	TRINITY_DN22317_c4_g3	1911	GO:0006979;GO:0020037;GO:0046872;GO:0004601;GO:0098869;GO:0005576;GO:0042744;GO:0055114	-	virNOG09000	G	sp|Q96520|PER12_ARATH Peroxidase 12 OS=Arabidopsis thaliana GN=PER12 PE=1 SV=1	gi|1023977901|gb|KZV20088.1| peroxidase 12 [Dorcoceras hygrometricum]
	TRINITY_DN22317_c4_g4	523	-	-	-	-	-	gi|720015983|ref|XP_010261009.1| PREDICTED: peroxidase 12-like [Nelumbo nucifera]
	TRINITY_DN22886_c3_g1	2672	GO:0006979;GO:0020037;GO:0046872;GO:0004601;GO:0098869;GO:0005576;GO:0042744;GO:0055114	-	virNOG05361	G	sp|A7NY33|PER4_VITVI Peroxidase 4 OS=Vitis vinifera GN=GSVIVT00023967001 PE=1 SV=1	gi|747067983|ref|XP_011080738.1| PREDICTED: peroxidase 4-like [Sesamum indicum]
	TRINITY_DN22887_c0_g1	461	-	-	COG2801;virNOG15679	RL	sp|Q7LHG5|YI31B_YEAST Transposon Ty3-I Gag-Pol polyprotein OS=Saccharomyces cerevisiae (strain ATCC 204508 / S288c) GN=TY3B-I PE=3 SV=2	gi|1024016525|gb|KZV35963.1| peroxidase 64 [Dorcoceras hygrometricum]
	TRINITY_DN22887_c1_g1	584	-	-	COG2801;virNOG15679	RL	sp|P0CT40|TF29_SCHPO Transposon Tf2-9 polyprotein OS=Schizosaccharomyces pombe (strain 972 / ATCC 24843) GN=Tf2-9 PE=3 SV=1	gi|1024016525|gb|KZV35963.1| peroxidase 64 [Dorcoceras hygrometricum]
	TRINITY_DN22971_c3_g6	1101	GO:0006979;GO:0020037;GO:0046872;GO:0004601;GO:0098869;GO:0005576;GO:0042744;GO:0055114	K00430	virNOG02066	G	sp|O22959|PER19_ARATH Peroxidase 19 OS=Arabidopsis thaliana GN=PER19 PE=2 SV=1	gi|747096911|ref|XP_011096394.1| PREDICTED: peroxidase 19 [Sesamum indicum]
	TRINITY_DN23255_c0_g1	727	-	-	COG2801;virNOG35302	RL	sp|Q99315|YG31B_YEAST Transposon Ty3-G Gag-Pol polyprotein OS=Saccharomyces cerevisiae (strain ATCC 204508 / S288c) GN=TY3B-G PE=1 SV=3	gi|1024040049|gb|KZV44867.1| peroxidase 64 [Dorcoceras hygrometricum]
	TRINITY_DN23445_c1_g1	1145	GO:0006979;GO:0020037;GO:0046872;GO:0004601;GO:0098869;GO:0005576;GO:0042744;GO:0055114	K00430	virNOG02484	R	sp|P22195|PER1_ARAHY Cationic peroxidase 1 OS=Arachis hypogaea GN=PNC1 PE=1 SV=2	gi|747094536|ref|XP_011095108.1| PREDICTED: cationic peroxidase 1-like [Sesamum indicum]
	TRINITY_DN23754_c2_g1	2129	GO:0006979;GO:0020037;GO:0046872;GO:0004601;GO:0098869;GO:0005576;GO:0042744;GO:0055114	-	virNOG08141	G	sp|Q43873|PER73_ARATH Peroxidase 73 OS=Arabidopsis thaliana GN=PER73 PE=1 SV=1	gi|985567398|ref|NP_001306621.1| peroxidase 73 precursor [Sesamum indicum] gi|82698813|gb|ABB89209.1| peroxidase [Sesamum indicum] gi|356468079|gb|AET09944.1| peroxidase [Sesamum indicum] gi|356468097|gb|AET09945.1| peroxidase [Sesamum indicum]
	TRINITY_DN23754_c2_g2	2795	GO:0006979;GO:0020037;GO:0046872;GO:0004601;GO:0098869;GO:0005576;GO:0042744;GO:0055114	-	virNOG08141	G	sp|Q96518|PER16_ARATH Peroxidase 16 OS=Arabidopsis thaliana GN=PER16 PE=1 SV=2	gi|985567398|ref|NP_001306621.1| peroxidase 73 precursor [Sesamum indicum] gi|82698813|gb|ABB89209.1| peroxidase [Sesamum indicum] gi|356468079|gb|AET09944.1| peroxidase [Sesamum indicum] gi|356468097|gb|AET09945.1| peroxidase [Sesamum indicum]
	TRINITY_DN23774_c1_g1	1214	GO:0006979;GO:0020037;GO:0046872;GO:0004601;GO:0098869;GO:0005576;GO:0042744;GO:0055114	K00430	virNOG05361	G	sp|A7NY33|PER4_VITVI Peroxidase 4 OS=Vitis vinifera GN=GSVIVT00023967001 PE=1 SV=1	gi|848848189|ref|XP_012840620.1| PREDICTED: peroxidase 4-like [Erythranthe guttata] gi|604347847|gb|EYU46002.1| hypothetical protein MIMGU_mgv1a009759mg [Erythranthe guttata]
	TRINITY_DN24204_c2_g1	2813	-	K00430	virNOG05122	G	sp|Q9SZH2|PER43_ARATH Peroxidase 43 OS=Arabidopsis thaliana GN=PER43 PE=3 SV=2	gi|698512900|ref|XP_009801435.1| PREDICTED: peroxidase 43-like [Nicotiana sylvestris] gi|1025233045|ref|XP_016484640.1| PREDICTED: peroxidase 43-like [Nicotiana tabacum]
	TRINITY_DN24204_c2_g6	642	GO:0006979;GO:0020037;GO:0046872;GO:0004601;GO:0098869;GO:0005576;GO:0042744;GO:0055114	-	virNOG05122	G	sp|Q9SZH2|PER43_ARATH Peroxidase 43 OS=Arabidopsis thaliana GN=PER43 PE=3 SV=2	gi|747081110|ref|XP_011087829.1| PREDICTED: peroxidase 43-like [Sesamum indicum]
	TRINITY_DN24229_c1_g1	1270	GO:0006979;GO:0020037;GO:0046872;GO:0004601;GO:0098869;GO:0005576;GO:0042744;GO:0055114	K00430	virNOG15264	G	sp|Q9XIV8|PERN1_TOBAC Peroxidase N1 OS=Nicotiana tabacum GN=poxN1 PE=1 SV=1	gi|747081165|ref|XP_011087858.1| PREDICTED: cationic peroxidase 2-like isoform X2 [Sesamum indicum]
	TRINITY_DN24229_c1_g2	1533	GO:0050896;GO:0009987;GO:0044710;GO:0005488;GO:0016491	-	virNOG15264	G	sp|Q9XIV8|PERN1_TOBAC Peroxidase N1 OS=Nicotiana tabacum GN=poxN1 PE=1 SV=1	gi|848930205|ref|XP_012828371.1| PREDICTED: peroxidase N1-like [Erythranthe guttata] gi|604298450|gb|EYU18494.1| hypothetical protein MIMGU_mgv1a009839mg [Erythranthe guttata]
	TRINITY_DN24252_c0_g3	630	-	-	-	-	-	gi|747104375|ref|XP_011100419.1| PREDICTED: peroxidase 27-like [Sesamum indicum]
	TRINITY_DN24286_c0_g1	507	-	-	COG2801;virNOG15679	RL	sp|Q99315|YG31B_YEAST Transposon Ty3-G Gag-Pol polyprotein OS=Saccharomyces cerevisiae (strain ATCC 204508 / S288c) GN=TY3B-G PE=1 SV=3	gi|1024031163|gb|KZV41973.1| peroxidase 64 [Dorcoceras hygrometricum]
	TRINITY_DN24361_c3_g4	1242	GO:0006979;GO:0020037;GO:0046872;GO:0004601;GO:0098869;GO:0005576;GO:0042744;GO:0055114	-	virNOG09169;virNOG00074;virNOG13004	G	sp|Q43735|PER27_ARATH Peroxidase 27 OS=Arabidopsis thaliana GN=PER27 PE=1 SV=1	gi|848905938|ref|XP_012852351.1| PREDICTED: peroxidase 27-like [Erythranthe guttata]
	TRINITY_DN24380_c0_g2	950	-	-	-	-	-	gi|848918175|ref|XP_012856370.1| PREDICTED: putative Peroxidase 48 [Erythranthe guttata]
	TRINITY_DN24685_c3_g2	2773	-	-	COG2801;virNOG15679	RL	sp|Q7LHG5|YI31B_YEAST Transposon Ty3-I Gag-Pol polyprotein OS=Saccharomyces cerevisiae (strain ATCC 204508 / S288c) GN=TY3B-I PE=3 SV=2	gi|1023981918|gb|KZV21584.1| peroxidase 64 [Dorcoceras hygrometricum]
	TRINITY_DN24769_c2_g1	390	GO:0006979;GO:0020037;GO:0046872;GO:0004601;GO:0098869;GO:0005576;GO:0042744;GO:0055114	-	virNOG15264	G	sp|Q9XIV8|PERN1_TOBAC Peroxidase N1 OS=Nicotiana tabacum GN=poxN1 PE=1 SV=1	gi|1024009252|gb|KZV32883.1| peroxidase [Dorcoceras hygrometricum]
	TRINITY_DN24832_c0_g2	2766	GO:0006979;GO:0020037;GO:0046872;GO:0004601;GO:0098869;GO:0005576;GO:0042744;GO:0055114	-	virNOG05400	G	sp|Q42580|PER21_ARATH Peroxidase 21 OS=Arabidopsis thaliana GN=PER21 PE=1 SV=1	gi|747093741|ref|XP_011094690.1| PREDICTED: peroxidase 21 [Sesamum indicum]
	TRINITY_DN24832_c0_g7	1063	GO:0050832;GO:0020037;GO:0055114;GO:0006979;GO:0046872;GO:0009505;GO:0009664;GO:0005829;GO:0004601;GO:0098869;GO:0005576;GO:0042744	K00430	virNOG05400	G	sp|Q42580|PER21_ARATH Peroxidase 21 OS=Arabidopsis thaliana GN=PER21 PE=1 SV=1	gi|747093741|ref|XP_011094690.1| PREDICTED: peroxidase 21 [Sesamum indicum]
	TRINITY_DN24845_c3_g2	886	GO:0006979;GO:0020037;GO:0046872;GO:0004601;GO:0098869;GO:0005576;GO:0042744;GO:0055114	-	virNOG01043	G	sp|Q96509|PER55_ARATH Peroxidase 55 OS=Arabidopsis thaliana GN=PER55 PE=1 SV=1	gi|747098519|ref|XP_011097275.1| PREDICTED: peroxidase 51 [Sesamum indicum]
	TRINITY_DN25028_c0_g2	755	-	-	virNOG09169;euNOG02486	G	sp|O23044|PER3_ARATH Peroxidase 3 OS=Arabidopsis thaliana GN=PER3 PE=2 SV=1	gi|747104150|ref|XP_011100296.1| PREDICTED: peroxidase 3-like [Sesamum indicum]
	TRINITY_DN25059_c0_g1	5234	GO:0006979;GO:0020037;GO:0046872;GO:0004601;GO:0098869;GO:0005576;GO:0042744;GO:0055114	K00430	virNOG11402	G	sp|Q9FJZ9|PER72_ARATH Peroxidase 72 OS=Arabidopsis thaliana GN=PER72 PE=1 SV=1	gi|747072519|ref|XP_011083175.1| PREDICTED: peroxidase 72-like [Sesamum indicum]
	TRINITY_DN25059_c0_g3	1529	GO:0006979;GO:0020037;GO:0046872;GO:0004601;GO:0098869;GO:0005576;GO:0042744;GO:0055114	-	-	-	sp|Q9SD46|PER36_ARATH Peroxidase 36 OS=Arabidopsis thaliana GN=PER36 PE=2 SV=2	gi|747072519|ref|XP_011083175.1| PREDICTED: peroxidase 72-like [Sesamum indicum]
	TRINITY_DN25060_c0_g1	1131	GO:0006979;GO:0020037;GO:0046872;GO:0004601;GO:0098869;GO:0005576;GO:0042744;GO:0055114	-	virNOG11780	G	sp|Q9SB81|PER42_ARATH Peroxidase 42 OS=Arabidopsis thaliana GN=PER42 PE=1 SV=2	gi|10697182|dbj|BAB16317.1| secretory peroxidase [Avicennia marina]
	TRINITY_DN25060_c0_g2	1033	GO:0050896;GO:0009987;GO:0044710;GO:0005488;GO:0016491	-	virNOG11780	G	sp|Q9SB81|PER42_ARATH Peroxidase 42 OS=Arabidopsis thaliana GN=PER42 PE=1 SV=2	gi|747096303|ref|XP_011096066.1| PREDICTED: peroxidase 42-like [Sesamum indicum]
	TRINITY_DN25060_c0_g3	349	GO:0006979;GO:0020037;GO:0046872;GO:0004601;GO:0098869;GO:0005576;GO:0042744;GO:0055114	-	virNOG11780	G	sp|Q9SB81|PER42_ARATH Peroxidase 42 OS=Arabidopsis thaliana GN=PER42 PE=1 SV=2	gi|10697182|dbj|BAB16317.1| secretory peroxidase [Avicennia marina]
	TRINITY_DN25076_c2_g1	1495	GO:0006979;GO:0020037;GO:0046872;GO:0004601;GO:0098869;GO:0005576;GO:0042744;GO:0055114	K00430	virNOG03784	G	sp|Q9SY33|PER7_ARATH Peroxidase 7 OS=Arabidopsis thaliana GN=PER7 PE=2 SV=1	gi|747097852|ref|XP_011096905.1| PREDICTED: peroxidase 7 [Sesamum indicum]
	TRINITY_DN25111_c2_g1	1302	GO:0006979;GO:0020037;GO:0046872;GO:0004601;GO:0098869;GO:0005576;GO:0042744;GO:0055114	K00430	virNOG02363	G	sp|Q9LEH3|PER15_IPOBA Peroxidase 15 OS=Ipomoea batatas GN=pod PE=1 SV=1	gi|747064771|ref|XP_011078985.1| PREDICTED: peroxidase 15-like [Sesamum indicum]
	TRINITY_DN25111_c4_g1	1925	-	-	virNOG02928	G	sp|Q02200|PERX_NICSY Lignin-forming anionic peroxidase OS=Nicotiana sylvestris PE=2 SV=1	gi|747049130|ref|XP_011070599.1| PREDICTED: lignin-forming anionic peroxidase-like [Sesamum indicum]
	TRINITY_DN25111_c4_g2	507	-	-	virNOG02928	G	sp|Q02200|PERX_NICSY Lignin-forming anionic peroxidase OS=Nicotiana sylvestris PE=2 SV=1	gi|747049128|ref|XP_011070598.1| PREDICTED: lignin-forming anionic peroxidase-like [Sesamum indicum]
	TRINITY_DN25111_c4_g5	520	-	-	-	-	-	gi|747049128|ref|XP_011070598.1| PREDICTED: lignin-forming anionic peroxidase-like [Sesamum indicum]
	TRINITY_DN25111_c4_g7	440	-	-	virNOG02928	G	sp|Q02200|PERX_NICSY Lignin-forming anionic peroxidase OS=Nicotiana sylvestris PE=2 SV=1	gi|747049124|ref|XP_011070596.1| PREDICTED: lignin-forming anionic peroxidase-like [Sesamum indicum]
	TRINITY_DN25290_c1_g2	1166	GO:0006979;GO:0020037;GO:0046872;GO:0004601;GO:0098869;GO:0005576;GO:0042744;GO:0055114	K00430	virNOG07421	G	sp|Q9SJZ2|PER17_ARATH Peroxidase 17 OS=Arabidopsis thaliana GN=PER17 PE=2 SV=1	gi|747099003|ref|XP_011097539.1| PREDICTED: peroxidase 17 [Sesamum indicum]
	TRINITY_DN25657_c0_g4	274	-	-	-	-	-	gi|1023991142|gb|KZV25320.1| peroxidase 64 [Dorcoceras hygrometricum]
	TRINITY_DN25888_c1_g1	9109	-	-	virNOG04538;virNOG00351	KG	sp|Q9SZB9|PER47_ARATH Peroxidase 47 OS=Arabidopsis thaliana GN=PER47 PE=2 SV=2	gi|747105417|ref|XP_011100981.1| PREDICTED: uncharacterized protein LOC105179084 [Sesamum indicum]
	TRINITY_DN26137_c0_g1	1197	GO:0006979;GO:0020037;GO:0046872;GO:0004601;GO:0098869;GO:0005576;GO:0042744;GO:0055114	K00430	virNOG01540	G	sp|Q43872|PER64_ARATH Peroxidase 64 OS=Arabidopsis thaliana GN=PER64 PE=1 SV=1	gi|747063435|ref|XP_011078264.1| PREDICTED: peroxidase 64-like [Sesamum indicum]
	TRINITY_DN26249_c6_g1	3648	GO:0016021	-	virNOG07428	S	sp|Q96522|PER45_ARATH Peroxidase 45 OS=Arabidopsis thaliana GN=PER45 PE=1 SV=1	gi|848880752|ref|XP_012840752.1| PREDICTED: protein NUCLEAR FUSION DEFECTIVE 4-like [Erythranthe guttata] gi|604329482|gb|EYU34813.1| hypothetical protein MIMGU_mgv1a003413mg [Erythranthe guttata]
	TRINITY_DN26249_c6_g2	407	GO:0050896;GO:0005488;GO:0016491	-	virNOG01043;virNOG08141	G	sp|Q43873|PER73_ARATH Peroxidase 73 OS=Arabidopsis thaliana GN=PER73 PE=1 SV=1	gi|747098519|ref|XP_011097275.1| PREDICTED: peroxidase 51 [Sesamum indicum]
	TRINITY_DN26249_c6_g3	907	-	-	virNOG01043	G	sp|Q96509|PER55_ARATH Peroxidase 55 OS=Arabidopsis thaliana GN=PER55 PE=1 SV=1	gi|747098519|ref|XP_011097275.1| PREDICTED: peroxidase 51 [Sesamum indicum]
	TRINITY_DN26391_c3_g8	1866	-	-	virNOG37675;virNOG35302;virNOG15679;COG4886;virNOG10973	SRU	-	gi|1023972384|gb|KZV17790.1| peroxidase 64 [Dorcoceras hygrometricum]
	TRINITY_DN26481_c0_g12	453	-	-	-	-	-	gi|1024050655|gb|KZV50652.1| peroxidase 64 [Dorcoceras hygrometricum]
	TRINITY_DN26481_c0_g9	592	-	-	COG2801;virNOG15679	RL	sp|P20825|POL2_DROME Retrovirus-related Pol polyprotein from transposon 297 OS=Drosophila melanogaster GN=pol PE=3 SV=1	gi|1023992244|gb|KZV26149.1| peroxidase 64 [Dorcoceras hygrometricum]
	TRINITY_DN26557_c0_g1	1119	GO:0006979;GO:0020037;GO:0046872;GO:0004601;GO:0098869;GO:0005576;GO:0042744;GO:0055114	K00430	virNOG09169	G	sp|O23044|PER3_ARATH Peroxidase 3 OS=Arabidopsis thaliana GN=PER3 PE=2 SV=1	gi|747104150|ref|XP_011100296.1| PREDICTED: peroxidase 3-like [Sesamum indicum]
	TRINITY_DN26671_c0_g1	1397	-	-	virNOG09590	R	sp|P22195|PER1_ARAHY Cationic peroxidase 1 OS=Arachis hypogaea GN=PNC1 PE=1 SV=2	-
	TRINITY_DN26897_c0_g1	246	-	-	COG2801;virNOG15679	RL	sp|P04323|POL3_DROME Retrovirus-related Pol polyprotein from transposon 17.6 OS=Drosophila melanogaster GN=pol PE=3 SV=1	gi|1023991142|gb|KZV25320.1| peroxidase 64 [Dorcoceras hygrometricum]
	TRINITY_DN26897_c0_g2	270	-	-	COG2801;virNOG15679	RL	sp|P0CT39|TF26_SCHPO Transposon Tf2-6 polyprotein OS=Schizosaccharomyces pombe (strain 972 / ATCC 24843) GN=Tf2-6 PE=3 SV=1	gi|1024031192|gb|KZV41994.1| peroxidase 64 [Dorcoceras hygrometricum]
	TRINITY_DN26897_c1_g1	1130	-	-	COG2801	L	sp|Q7LHG5|YI31B_YEAST Transposon Ty3-I Gag-Pol polyprotein OS=Saccharomyces cerevisiae (strain ATCC 204508 / S288c) GN=TY3B-I PE=3 SV=2	gi|1023977466|gb|KZV19807.1| peroxidase 64 [Dorcoceras hygrometricum]
	TRINITY_DN26897_c2_g4	2373	-	-	COG2801;virNOG15679	RL	sp|Q7LHG5|YI31B_YEAST Transposon Ty3-I Gag-Pol polyprotein OS=Saccharomyces cerevisiae (strain ATCC 204508 / S288c) GN=TY3B-I PE=3 SV=2	gi|1023972384|gb|KZV17790.1| peroxidase 64 [Dorcoceras hygrometricum]
	TRINITY_DN26897_c2_g6	209	-	-	-	-	-	gi|1023991142|gb|KZV25320.1| peroxidase 64 [Dorcoceras hygrometricum]
	TRINITY_DN26946_c0_g1	214	-	-	COG2801;virNOG15679	RL	-	gi|1023991142|gb|KZV25320.1| peroxidase 64 [Dorcoceras hygrometricum]
	TRINITY_DN34125_c0_g1	236	-	-	-	-	sp|Q8R481|PERL_MESAU Lactoperoxidase OS=Mesocricetus auratus GN=LPO PE=1 SV=1	-
	TRINITY_DN3617_c0_g1	285	GO:0006979;GO:0020037;GO:0046872;GO:0004601;GO:0098869;GO:0005576;GO:0042744;GO:0055114	-	virNOG02997;virNOG06365	G	sp|Q9FL16|PER63_ARATH Peroxidase 63 OS=Arabidopsis thaliana GN=PER63 PE=2 SV=1	gi|1027101470|ref|XP_008230665.2| PREDICTED: LOW QUALITY PROTEIN: peroxidase 63 [Prunus mume]
	TRINITY_DN9336_c0_g1	681	-	-	COG2801;virNOG15679	RL	-	gi|1023972384|gb|KZV17790.1| peroxidase 64 [Dorcoceras hygrometricum]
APX	TRINITY_DN17492_c3_g2	3035	-	-	virNOG11018	R	sp|Q6ZJJ1|APX4_ORYSJ Probable L-ascorbate peroxidase 4, peroxisomal OS=Oryza sativa subsp. japonica GN=APX4 PE=2 SV=1	gi|567859916|ref|XP_006422612.1| hypothetical protein CICLE_v10028990mg [Citrus clementina] gi|567859918|ref|XP_006422613.1| hypothetical protein CICLE_v10028990mg [Citrus clementina] gi|557524546|gb|ESR35852.1| hypothetical protein CICLE_v10028990mg [Citrus clementina] gi|557524547|gb|ESR35853.1| hypothetical protein CICLE_v10028990mg [Citrus clementina] gi|641849171|gb|KDO68046.1| hypothetical …
	TRINITY_DN18279_c1_g3	500	GO:0050896	-	virNOG11018	R	sp|Q6ZJJ1|APX4_ORYSJ Probable L-ascorbate peroxidase 4, peroxisomal OS=Oryza sativa subsp. japonica GN=APX4 PE=2 SV=1	gi|154183757|gb|ABS70719.1| peroxisomal ascorbate peroxidase [Avicennia marina] gi|154467192|gb|ABS82577.1| ascorbate peroxidase [Avicennia marina]
	TRINITY_DN20222_c0_g2	2360	GO:0006979;GO:0020037;GO:0016688;GO:0098869;GO:0016021;GO:0055114	-	virNOG11018	R	sp|Q42564|APX3_ARATH L-ascorbate peroxidase 3 OS=Arabidopsis thaliana GN=APX3 PE=1 SV=1	gi|604333597|gb|EYU37948.1| hypothetical protein MIMGU_mgv1a011241mg [Erythranthe guttata]
	TRINITY_DN21080_c0_g2	3125	GO:0006979;GO:0020037;GO:0016688;GO:0098869;GO:0055114	K00434	virNOG04360	R	sp|Q42593|APXT_ARATH L-ascorbate peroxidase T, chloroplastic OS=Arabidopsis thaliana GN=APXT PE=2 SV=2	gi|747047131|ref|XP_011069505.1| PREDICTED: probable L-ascorbate peroxidase 6, chloroplastic isoform X2 [Sesamum indicum]
	TRINITY_DN21205_c1_g1	3339	GO:0006979;GO:0020037;GO:0098869;GO:0004601;GO:0055114	-	virNOG07363	R	sp|Q8GY91|APX6_ARATH Putative L-ascorbate peroxidase 6 OS=Arabidopsis thaliana GN=APX6 PE=2 SV=1	gi|848923328|ref|XP_012858001.1| PREDICTED: putative L-ascorbate peroxidase 6 [Erythranthe guttata] gi|604300444|gb|EYU20262.1| hypothetical protein MIMGU_mgv1a010472mg [Erythranthe guttata]
	TRINITY_DN21768_c2_g1	277	GO:0016020;GO:0050896	-	virNOG00825	R	sp|Q9FE01|APX2_ORYSJ L-ascorbate peroxidase 2, cytosolic OS=Oryza sativa subsp. japonica GN=APX2 PE=1 SV=1	gi|566185868|ref|XP_006378976.1| hypothetical protein POPTR_0009s02070g [Populus trichocarpa] gi|550330856|gb|ERP56773.1| hypothetical protein POPTR_0009s02070g [Populus trichocarpa]
	TRINITY_DN22580_c2_g3	3435	GO:0006979;GO:0020037;GO:0016688;GO:0098869;GO:0055114	-	virNOG00825	R	sp|Q1PER6|APX2_ARATH L-ascorbate peroxidase 2, cytosolic OS=Arabidopsis thaliana GN=APX2 PE=2 SV=3	gi|747093810|ref|XP_011094725.1| PREDICTED: L-ascorbate peroxidase 2, cytosolic [Sesamum indicum]
	TRINITY_DN22744_c1_g1	2911	GO:0006979;GO:0020037;GO:0016688;GO:0098869;GO:0016021;GO:0055114	K00434	virNOG11018	R	sp|Q42564|APX3_ARATH L-ascorbate peroxidase 3 OS=Arabidopsis thaliana GN=APX3 PE=1 SV=1	gi|747082541|ref|XP_011088597.1| PREDICTED: L-ascorbate peroxidase 3, peroxisomal [Sesamum indicum]
	TRINITY_DN22968_c3_g2	1902	GO:0006979;GO:0020037;GO:0098869;GO:0004601;GO:0016021;GO:0055114	-	virNOG00825;virNOG11018	R	sp|Q05431|APX1_ARATH L-ascorbate peroxidase 1, cytosolic OS=Arabidopsis thaliana GN=APX1 PE=1 SV=2	gi|674850826|emb|CDY71696.1| BnaAnng38510D, partial [Brassica napus]
	TRINITY_DN22968_c3_g4	407	GO:0006979;GO:0020037;GO:0016688;GO:0098869;GO:0055114	-	virNOG00825	R	sp|Q05431|APX1_ARATH L-ascorbate peroxidase 1, cytosolic OS=Arabidopsis thaliana GN=APX1 PE=1 SV=2	gi|42558486|gb|AAS19934.1| ascorbate peroxidase [Rehmannia glutinosa]
	TRINITY_DN23534_c1_g1	390	GO:0006979;GO:0020037;GO:0098869;GO:0004601;GO:0055114	-	virNOG00825	R	sp|P48534|APX1_PEA L-ascorbate peroxidase, cytosolic OS=Pisum sativum GN=APX1 PE=1 SV=2	gi|595828921|ref|XP_007205774.1| hypothetical protein PRUPE_ppa010431mg [Prunus persica] gi|462401416|gb|EMJ06973.1| hypothetical protein PRUPE_ppa010431mg [Prunus persica]
	TRINITY_DN23534_c1_g2	389	GO:0006979;GO:0020037;GO:0016688;GO:0098869;GO:0055114	-	virNOG00825	R	sp|P48534|APX1_PEA L-ascorbate peroxidase, cytosolic OS=Pisum sativum GN=APX1 PE=1 SV=2	gi|595828925|ref|XP_007205775.1| hypothetical protein PRUPE_ppa010431mg [Prunus persica] gi|595828935|ref|XP_007205776.1| hypothetical protein PRUPE_ppa010431mg [Prunus persica] gi|462401417|gb|EMJ06974.1| hypothetical protein PRUPE_ppa010431mg [Prunus persica] gi|462401418|gb|EMJ06975.1| hypothetical protein PRUPE_ppa010431mg [Prunus persica]
	TRINITY_DN23534_c2_g1	3303	GO:0006979;GO:0020037;GO:0016688;GO:0098869;GO:0055114	-	virNOG00825;virNOG11018	R	sp|Q0JEQ2|APX3_ORYSJ Probable L-ascorbate peroxidase 3, peroxisomal OS=Oryza sativa subsp. japonica GN=APX3 PE=2 SV=1	gi|698558368|ref|XP_009771267.1| PREDICTED: L-ascorbate peroxidase 2, cytosolic [Nicotiana sylvestris]
	TRINITY_DN23534_c2_g2	1013	GO:0006979;GO:0020037;GO:0098869;GO:0004601;GO:0055114	K00434	virNOG00825	R	sp|Q9FE01|APX2_ORYSJ L-ascorbate peroxidase 2, cytosolic OS=Oryza sativa subsp. japonica GN=APX2 PE=1 SV=1	gi|42558486|gb|AAS19934.1| ascorbate peroxidase [Rehmannia glutinosa]
	TRINITY_DN25924_c2_g1	392	GO:0006979;GO:0020037;GO:0016688;GO:0098869;GO:0055114	-	virNOG00825	R	sp|Q05431|APX1_ARATH L-ascorbate peroxidase 1, cytosolic OS=Arabidopsis thaliana GN=APX1 PE=1 SV=2	gi|747084857|ref|XP_011089855.1| PREDICTED: L-ascorbate peroxidase 1, cytosolic-like [Sesamum indicum]
	TRINITY_DN25924_c2_g2	1887	GO:0006979;GO:0020037;GO:0098869;GO:0004601;GO:0055114	-	virNOG00825	R	sp|Q05431|APX1_ARATH L-ascorbate peroxidase 1, cytosolic OS=Arabidopsis thaliana GN=APX1 PE=1 SV=2	gi|747084857|ref|XP_011089855.1| PREDICTED: L-ascorbate peroxidase 1, cytosolic-like [Sesamum indicum]
	TRINITY_DN26810_c1_g7	1059	GO:0004601;GO:0098869	-	virNOG36452	R	-	gi|302139078|gb|ADK94877.1| drought inducible putative ascorbate peroxidase protein, partial [Eleusine coracana]
	TRINITY_DN363_c0_g1	261	GO:0006979;GO:0020037;GO:0046872;GO:0016688;GO:0098869;GO:0016021;GO:0042744;GO:0055114;GO:0031969	-	virNOG04360	R	sp|Q69SV0|APX8_ORYSJ Probable L-ascorbate peroxidase 8, chloroplastic OS=Oryza sativa subsp. japonica GN=APX8 PE=1 SV=2	gi|937904132|dbj|BAS79186.1| Os02g0553200, partial [Oryza sativa Japonica Group]
GPX	TRINITY_DN14781_c0_g1	790	GO:0016491	-	virNOG03757;virNOG07548	O	sp|O70325|GPX41_MOUSE Phospholipid hydroperoxide glutathione peroxidase, mitochondrial OS=Mus musculus GN=Gpx4 PE=1 SV=4	gi|1026766835|gb|OAE27245.1| hypothetical protein AXG93_473s1160 [Marchantia polymorpha subsp. polymorpha]
	TRINITY_DN16194_c1_g1	2539	GO:0006979;GO:0098869;GO:0004602;GO:0055114	K00432	virNOG03757	O	sp|P52032|GPX1_ARATH Phospholipid hydroperoxide glutathione peroxidase 1, chloroplastic OS=Arabidopsis thaliana GN=GPX1 PE=2 SV=2	gi|747040443|ref|XP_011081471.1| PREDICTED: phospholipid hydroperoxide glutathione peroxidase 1, chloroplastic-like [Sesamum indicum]
	TRINITY_DN16982_c1_g1	1309	GO:0006979;GO:0098869;GO:0004602;GO:0055114	-	virNOG14437	O	sp|O04922|GPX2_ARATH Probable glutathione peroxidase 2 OS=Arabidopsis thaliana GN=GPX2 PE=1 SV=1	gi|848911441|ref|XP_012854158.1| PREDICTED: probable glutathione peroxidase 2 [Erythranthe guttata] gi|604304048|gb|EYU23398.1| hypothetical protein MIMGU_mgv1a014236mg [Erythranthe guttata]
	TRINITY_DN16982_c1_g1	1309	GO:0006979;GO:0098869;GO:0004602;GO:0055114	-	virNOG14437	O	sp|O04922|GPX2_ARATH Probable glutathione peroxidase 2 OS=Arabidopsis thaliana GN=GPX2 PE=1 SV=1	gi|848911441|ref|XP_012854158.1| PREDICTED: probable glutathione peroxidase 2 [Erythranthe guttata] gi|604304048|gb|EYU23398.1| hypothetical protein MIMGU_mgv1a014236mg [Erythranthe guttata]
	TRINITY_DN17324_c1_g1	1228	GO:0006979;GO:0005634;GO:0098869;GO:0005829;GO:0004602;GO:0055114	-	COG0386;virNOG10955	O	sp|Q8LBU2|GPX8_ARATH Probable glutathione peroxidase 8 OS=Arabidopsis thaliana GN=GPX8 PE=2 SV=1	gi|848871370|ref|XP_012836259.1| PREDICTED: probable glutathione peroxidase 8 [Erythranthe guttata] gi|604334258|gb|EYU38355.1| hypothetical protein MIMGU_mgv1a015200mg [Erythranthe guttata]
	TRINITY_DN19521_c2_g1	2303	GO:0006979;GO:0098869;GO:0004602;GO:0055114	-	virNOG14806;virNOG31722	O	sp|Q9LYB4|GPX5_ARATH Probable glutathione peroxidase 5 OS=Arabidopsis thaliana GN=GPX5 PE=1 SV=1	gi|604333831|gb|EYU38141.1| hypothetical protein MIMGU_mgv1a014858mg [Erythranthe guttata]
	TRINITY_DN20727_c0_g2	1566	GO:0006979;GO:0098869;GO:0004602;GO:0055114	-	virNOG07548;virNOG03757;COG0386;virNOG31879	O	sp|O24031|GPX4_SOLLC Probable phospholipid hydroperoxide glutathione peroxidase OS=Solanum lycopersicum GN=GPXle-1 PE=2 SV=1	gi|1023968308|gb|KZV16091.1| putative phospholipid hydroperoxide glutathione peroxidase [Dorcoceras hygrometricum]
	TRINITY_DN21288_c1_g3	2936	GO:0006979;GO:0098869;GO:0004602;GO:0055114	-	virNOG03757;virNOG07548	O	sp|Q06652|GPX4_CITSI Probable phospholipid hydroperoxide glutathione peroxidase OS=Citrus sinensis GN=CSA PE=1 SV=1	gi|747041340|ref|XP_011072526.1| PREDICTED: probable phospholipid hydroperoxide glutathione peroxidase isoform X2 [Sesamum indicum]
	TRINITY_DN21652_c2_g1	1915	GO:0006979;GO:0005634;GO:0098869;GO:0005829;GO:0004602;GO:0055114	-	virNOG10955	O	sp|Q8LBU2|GPX8_ARATH Probable glutathione peroxidase 8 OS=Arabidopsis thaliana GN=GPX8 PE=2 SV=1	gi|460414475|ref|XP_004252596.1| PREDICTED: probable glutathione peroxidase 8 [Solanum lycopersicum]
	TRINITY_DN23761_c0_g1	946	GO:0006979;GO:0098869;GO:0004602;GO:0055114	K00432	virNOG14806	O	sp|Q9LYB4|GPX5_ARATH Probable glutathione peroxidase 5 OS=Arabidopsis thaliana GN=GPX5 PE=1 SV=1	gi|747066272|ref|XP_011079815.1| PREDICTED: probable glutathione peroxidase 4 [Sesamum indicum]
	TRINITY_DN27005_c0_g1	587	GO:0006979;GO:0098869;GO:0004602;GO:0055114	K00432	virNOG07548;virNOG10955	O	sp|P30708|GPX4_NICSY Probable phospholipid hydroperoxide glutathione peroxidase OS=Nicotiana sylvestris PE=2 SV=1	gi|595849306|ref|XP_007209698.1| hypothetical protein PRUPE_ppa012416mg [Prunus persica] gi|462405433|gb|EMJ10897.1| hypothetical protein PRUPE_ppa012416mg [Prunus persica]
	TRINITY_DN30083_c0_g1	254	GO:0006979;GO:0098869;GO:0004602;GO:0055114	-	virNOG07548;COG0386	O	sp|Q9LEF0|GPX4_MESCR Probable phospholipid hydroperoxide glutathione peroxidase OS=Mesembryanthemum crystallinum GN=GPXMC1 PE=2 SV=1	gi|595848524|ref|XP_007209545.1| hypothetical protein PRUPE_ppa010771mg [Prunus persica] gi|462405280|gb|EMJ10744.1| hypothetical protein PRUPE_ppa010771mg [Prunus persica]
	TRINITY_DN9691_c0_g1	235	-	-	COG0386	O	sp|P11352|GPX1_MOUSE Glutathione peroxidase 1 OS=Mus musculus GN=Gpx1 PE=1 SV=2	gi|255071233|ref|XP_002507698.1| glutathione peroxidase [Micromonas commoda] gi|226522973|gb|ACO68956.1| glutathione peroxidase [Micromonas commoda]
	TRINITY_DN9843_c0_g1	1442	-	-	COG0386;virNOG14437	O	sp|P46412|GPX3_MOUSE Glutathione peroxidase 3 OS=Mus musculus GN=Gpx3 PE=1 SV=2	gi|303289056|ref|XP_003063816.1| glutathione peroxidase [Micromonas pusilla CCMP1545] gi|226454884|gb|EEH52189.1| glutathione peroxidase [Micromonas pusilla CCMP1545]
Genes related to ion transport
	TRINITY_DN10553_c0_g1	243	GO:0016020;GO:0055085;GO:0016787;GO:0000166;GO:0015672;GO:0030001;GO:0043167	-	virNOG15513;virNOG04121;virNOG01077	P	sp|P06687|AT1A3_RAT Sodium/potassium-transporting ATPase subunit alpha-3 OS=Rattus norvegicus GN=Atp1a3 PE=1 SV=2	gi|68638026|emb|CAI99406.1| P-type ATPase [Flabellia petiolata]
	TRINITY_DN10553_c0_g2	582	GO:0006811;GO:0005488	-	virNOG15513;virNOG05190	P	sp|P06687|AT1A3_RAT Sodium/potassium-transporting ATPase subunit alpha-3 OS=Rattus norvegicus GN=Atp1a3 PE=1 SV=2	gi|68638026|emb|CAI99406.1| P-type ATPase [Flabellia petiolata]
	TRINITY_DN10553_c0_g3	417	GO:0005391;GO:0006813;GO:0046872;GO:0005524;GO:0016021;GO:0090662;GO:0006814;GO:0010248	-	virNOG15513;virNOG06386;virNOG01632	P	sp|P06687|AT1A3_RAT Sodium/potassium-transporting ATPase subunit alpha-3 OS=Rattus norvegicus GN=Atp1a3 PE=1 SV=2	gi|971513215|dbj|GAQ85006.1| Ca2+ transporting ATPase [Klebsormidium flaccidum]
	TRINITY_DN13991_c0_g1	1165	GO:0005391;GO:0006813;GO:0046872;GO:0005524;GO:0016021;GO:0090662;GO:0006814;GO:0010248	-	virNOG15513;virNOG00062	P	sp|P06685|AT1A1_RAT Sodium/potassium-transporting ATPase subunit alpha-1 OS=Rattus norvegicus GN=Atp1a1 PE=1 SV=1	gi|145340597|ref|XP_001415408.1| P-ATPase family transporter: sodium/potassium ion [Ostreococcus lucimarinus CCE9901] gi|144575631|gb|ABO93700.1| P-ATPase family transporter: sodium/potassium ion [Ostreococcus lucimarinus CCE9901]
	TRINITY_DN13991_c0_g2	1637	GO:0016020;GO:0055085;GO:0016787;GO:0000166;GO:0015672;GO:0030001;GO:0043167	-	virNOG15513;virNOG05190	P	sp|P06687|AT1A3_RAT Sodium/potassium-transporting ATPase subunit alpha-3 OS=Rattus norvegicus GN=Atp1a3 PE=1 SV=2	gi|145340597|ref|XP_001415408.1| P-ATPase family transporter: sodium/potassium ion [Ostreococcus lucimarinus CCE9901] gi|144575631|gb|ABO93700.1| P-ATPase family transporter: sodium/potassium ion [Ostreococcus lucimarinus CCE9901]
	TRINITY_DN13991_c1_g1	1509	GO:0006811;GO:0005488	-	virNOG15513;virNOG00062	P	sp|P06686|AT1A2_RAT Sodium/potassium-transporting ATPase subunit alpha-2 OS=Rattus norvegicus GN=Atp1a2 PE=1 SV=1	gi|145340597|ref|XP_001415408.1| P-ATPase family transporter: sodium/potassium ion [Ostreococcus lucimarinus CCE9901] gi|144575631|gb|ABO93700.1| P-ATPase family transporter: sodium/potassium ion [Ostreococcus lucimarinus CCE9901]
	TRINITY_DN14929_c0_g1	1918	GO:0016020;GO:0006811	-	virNOG00693	P	sp|Q9SVV6|KCO6_ARATH Two-pore potassium channel 3 OS=Arabidopsis thaliana GN=TPK3 PE=2 SV=1	gi|747076410|ref|XP_011085276.1| PREDICTED: two-pore potassium channel 3-like [Sesamum indicum]
	TRINITY_DN14970_c0_g1	3270	GO:0016020;GO:0006813;GO:0005216;GO:0034220	-	virNOG06873;COG0666;virNOG19495	PR	sp|Q38998|AKT1_ARATH Potassium channel AKT1 OS=Arabidopsis thaliana GN=AKT1 PE=1 SV=2	gi|747070225|ref|XP_011081924.1| PREDICTED: potassium channel AKT1-like [Sesamum indicum]
	TRINITY_DN14971_c0_g1	2645	GO:0005509;GO:0005267;GO:0016021;GO:0071805	-	virNOG07897;COG1226;virNOG00693;KOG1418	P	sp|Q8LBL1|KCO1_ARATH Two-pore potassium channel 1 OS=Arabidopsis thaliana GN=TPK1 PE=1 SV=2	gi|604314957|gb|EYU27663.1| hypothetical protein MIMGU_mgv1a019685mg [Erythranthe guttata]
	TRINITY_DN15464_c0_g1	2469	GO:0005267;GO:0016021;GO:0071805	K05389	virNOG07897	P	sp|Q8LBL1|KCO1_ARATH Two-pore potassium channel 1 OS=Arabidopsis thaliana GN=TPK1 PE=1 SV=2	gi|747099431|ref|XP_011097770.1| PREDICTED: two-pore potassium channel 1 [Sesamum indicum] gi|747099433|ref|XP_011097771.1| PREDICTED: two-pore potassium channel 1 [Sesamum indicum] gi|747099435|ref|XP_011097772.1| PREDICTED: two-pore potassium channel 1 [Sesamum indicum] gi|747099437|ref|XP_011097773.1| PREDICTED: two-pore potassium channel 1 [Sesamum indicum]
	TRINITY_DN15519_c0_g1	1401	GO:0016021;GO:0071805;GO:0015079	-	virNOG06205;NOG157634	SP	sp|Q9FY75|POT7_ARATH Potassium transporter 7 OS=Arabidopsis thaliana GN=POT7 PE=1 SV=2	gi|604298438|gb|EYU18482.1| hypothetical protein MIMGU_mgv1a0012782mg, partial [Erythranthe guttata]
	TRINITY_DN16926_c0_g3	2969	GO:0005249;GO:0016021;GO:0071805	K21867	virNOG07276	P	sp|Q38898|AKT2_ARATH Potassium channel AKT2/3 OS=Arabidopsis thaliana GN=AKT2 PE=1 SV=1	gi|747080928|ref|XP_011087731.1| PREDICTED: potassium channel AKT2/3 [Sesamum indicum]
	TRINITY_DN17135_c0_g1	5432	GO:0016021;GO:0071805;GO:0015079	-	virNOG17254	S	sp|Q67VS5|HAK10_ORYSJ Potassium transporter 10 OS=Oryza sativa subsp. japonica GN=HAK10 PE=2 SV=1	gi|747053921|ref|XP_011073143.1| PREDICTED: potassium transporter 10-like isoform X3 [Sesamum indicum]
	TRINITY_DN17135_c0_g4	3249	GO:0016021;GO:0071805;GO:0015079	K03549	virNOG07506	P	sp|O80739|POT12_ARATH Putative potassium transporter 12 OS=Arabidopsis thaliana GN=POT12 PE=1 SV=2	gi|747078739|ref|XP_011086543.1| PREDICTED: putative potassium transporter 12 [Sesamum indicum]
	TRINITY_DN17915_c3_g1	1182	GO:0044699;GO:0046872	-	KOG1603;virNOG05025	P	sp|Q58FZ0|NAKR2_ARATH Protein SODIUM POTASSIUM ROOT DEFECTIVE 2 OS=Arabidopsis thaliana GN=NAKR2 PE=2 SV=1	gi|747084045|ref|XP_011089413.1| PREDICTED: uncharacterized protein LOC105170375 [Sesamum indicum]
	TRINITY_DN18006_c0_g1	8241	GO:1902600;GO:0016021;GO:0015299	-	virNOG04855	P	sp|Q9LKW9|NHX7_ARATH Sodium/hydrogen exchanger 7 OS=Arabidopsis thaliana GN=NHX7 PE=1 SV=1
	TRINITY_DN18757_c1_g1	2565	GO:0016021;GO:0071805;GO:0009674	K03549	virNOG05983	P	sp|Q9M7K4|POT5_ARATH Potassium transporter 5 OS=Arabidopsis thaliana GN=POT5 PE=1 SV=1	gi|747079411|ref|XP_011086905.1| PREDICTED: potassium transporter 5 [Sesamum indicum]
	TRINITY_DN18868_c2_g3	3073	GO:0055085;GO:0016021	-	virNOG04699	P	sp|Q9LT68|NHD1_ARATH Sodium/proton antiporter 1 OS=Arabidopsis thaliana GN=NHD1 PE=2 SV=1	gi|604333286|gb|EYU37637.1| hypothetical protein MIMGU_mgv1a003531mg [Erythranthe guttata]
	TRINITY_DN19123_c4_g2	1858	-	-	virNOG18777	P	sp|Q58FZ0|NAKR2_ARATH Protein SODIUM POTASSIUM ROOT DEFECTIVE 2 OS=Arabidopsis thaliana GN=NAKR2 PE=2 SV=1	gi|747093944|ref|XP_011094796.1| PREDICTED: uncharacterized protein LOC105174399 [Sesamum indicum]
	TRINITY_DN19151_c2_g2	687	GO:0035725;GO:0015385;GO:0055075;GO:0006885;GO:0005774;GO:1902600;GO:0016021;GO:0009651;GO:0005886	-	virNOG05926	P	sp|Q56XP4|NHX2_ARATH Sodium/hydrogen exchanger 2 OS=Arabidopsis thaliana GN=NHX2 PE=2 SV=2	gi|604327828|gb|EYU33528.1| hypothetical protein MIMGU_mgv1a023716mg [Erythranthe guttata]
	TRINITY_DN19188_c3_g1	406	GO:0005249;GO:0016021;GO:0071805	-	virNOG06873	P	sp|Q38998|AKT1_ARATH Potassium channel AKT1 OS=Arabidopsis thaliana GN=AKT1 PE=1 SV=2	gi|747091948|ref|XP_011093723.1| PREDICTED: potassium channel AKT1-like [Sesamum indicum]
	TRINITY_DN19246_c2_g1	672	GO:0006811	-	COG3158;virNOG02130	P	sp|Q9LD18|POT4_ARATH Potassium transporter 4 OS=Arabidopsis thaliana GN=POT4 PE=1 SV=2	gi|1023969040|gb|KZV16329.1| K+ uptake transporter 3 isoform 1 [Dorcoceras hygrometricum]
	TRINITY_DN19370_c1_g1	2276	GO:0016021	-	virNOG06303	P	sp|Q650U0|BASS5_ORYSJ Probable sodium/metabolite cotransporter BASS5, chloroplastic OS=Oryza sativa subsp. japonica GN=BASS5 PE=2 SV=1	gi|747068643|ref|XP_011081086.1| PREDICTED: probable sodium/metabolite cotransporter BASS5, chloroplastic [Sesamum indicum]
	TRINITY_DN20034_c4_g3	2146	GO:0005509;GO:0016021	-	virNOG11591;virNOG15922	RP	sp|Q6K3R5|NCL2_ORYSJ Sodium/calcium exchanger NCL2 OS=Oryza sativa subsp. japonica GN=NCL2 PE=2 SV=2	gi|848898305|ref|XP_012849265.1| PREDICTED: uncharacterized protein LOC105969080 [Erythranthe guttata]
	TRINITY_DN20522_c1_g2	4700	GO:0005249;GO:0016021;GO:0071805	K21867	virNOG06457	P	sp|Q9M8S6|SKOR_ARATH Potassium channel SKOR OS=Arabidopsis thaliana GN=SKOR PE=1 SV=1	gi|747077514|ref|XP_011085880.1| PREDICTED: potassium channel SKOR-like [Sesamum indicum]
	TRINITY_DN20522_c1_g3	3419	GO:0005249;GO:0016021;GO:0071805	-	virNOG06457	P	sp|Q9M8S6|SKOR_ARATH Potassium channel SKOR OS=Arabidopsis thaliana GN=SKOR PE=1 SV=1	gi|747077514|ref|XP_011085880.1| PREDICTED: potassium channel SKOR-like [Sesamum indicum]
	TRINITY_DN20522_c1_g4	1576	GO:0005249;GO:0005887;GO:0071805;GO:0042391	-	virNOG06457	P	sp|Q9M8S6|SKOR_ARATH Potassium channel SKOR OS=Arabidopsis thaliana GN=SKOR PE=1 SV=1	gi|747077514|ref|XP_011085880.1| PREDICTED: potassium channel SKOR-like [Sesamum indicum]
	TRINITY_DN20522_c1_g5	292	GO:0005249;GO:0016021;GO:0071805	-	virNOG06457;virNOG19495	P	sp|Q94A76|GORK_ARATH Potassium channel GORK OS=Arabidopsis thaliana GN=GORK PE=1 SV=2	gi|567856814|ref|XP_006421090.1| hypothetical protein CICLE_v10004424mg [Citrus clementina] gi|557522963|gb|ESR34330.1| hypothetical protein CICLE_v10004424mg [Citrus clementina]
	TRINITY_DN20642_c0_g2	2591	GO:0016021;GO:0071805;GO:0015079	-	virNOG02130	P	sp|Q9LD18|POT4_ARATH Potassium transporter 4 OS=Arabidopsis thaliana GN=POT4 PE=1 SV=2	gi|1023969040|gb|KZV16329.1| K+ uptake transporter 3 isoform 1 [Dorcoceras hygrometricum]
	TRINITY_DN20668_c0_g1	4511	GO:0016021;GO:0071805;GO:0015079	-	virNOG05452	P	sp|Q6YWQ4|HAK25_ORYSJ Potassium transporter 25 OS=Oryza sativa subsp. japonica GN=HAK25 PE=2 SV=1	gi|747100804|ref|XP_011098505.1| PREDICTED: potassium transporter 8-like [Sesamum indicum] gi|747100806|ref|XP_011098506.1| PREDICTED: potassium transporter 8-like [Sesamum indicum]
	TRINITY_DN21735_c2_g1	4360	GO:0005249;GO:0016021;GO:0071805	-	virNOG06873;COG0666	PR	sp|Q38998|AKT1_ARATH Potassium channel AKT1 OS=Arabidopsis thaliana GN=AKT1 PE=1 SV=2	gi|604317163|gb|EYU29239.1| hypothetical protein MIMGU_mgv1a001125mg [Erythranthe guttata]
	TRINITY_DN26146_c0_g4	4089	GO:0035235;GO:0016021;GO:0004970;GO:0006811	-	virNOG11172	P	sp|Q8LGN0|GLR27_ARATH Glutamate receptor 2.7 OS=Arabidopsis thaliana GN=GLR2.7 PE=2 SV=3	gi|848919698|ref|XP_012856881.1| PREDICTED: glutamate receptor 2.7-like [Erythranthe guttata]
