# Supplementary material for: RNA-Seq analysis of Clerodendrum inerme (L.) roots in response to salt stress
Source: BMC Genomics. 2019 Oct 10;20:724. doi: 10.1186/s12864-019-6098-y (PMC6785863; doi:10.1186/s12864-019-6098-y)
Supplement: Supplementary file 5 — Additional files 5: Table S5. qRT-PCR primers. (XLSX 9 kb) [file 12864_2019_6098_MOESM5_ESM.xlsx]

## Sheet: Sheet1
Table S5 Primers of qRT-PCR
Code	Forward prime (5'-3')	Reverse primer (5'-3')
TRINITY_DN14898_c0_g2	AGTGCACCAGGTTACAATCTC	AACTCTCGGCAGGACTATCT
TRINITY_DN16447_c3_g1	CCGCAGAGGAATGGAGATTAAC	AGGGAAGTGAAGGTGGAGAA
TRINITY_DN24003_c4_g3	AATGTTACTGTTTGGCGTTCTG	TCCTCGTTCTCCCTTGTTTG
TRINITY_DN24515_c0_g3	CCACCCTTGATAATCTCCTCATC	CTCTCACTACCTACCCAAACTATTC
TRINITY_DN14149_c0_g1	CACTTGCCAACAACCCTAATC	CTCTGCTCCAACTACGAGAAA
TRINITY_DN24229_c1_g1	GTCTCTTGTGCCGACATTCT	GTGAAACCAGTCCGTCTCTG
TRINITY_DN26901_c3_g1	TGGCAGCATACCCTTCTTTAC	CGTCTTCCCAGGATGTTTCTATT
TRINITY_DN20631_c2_g1	GCGTATGTGTGAGTCTGTGATTA	TGTCGGAGAAAGTAACCTTGATG
TRINITY_DN18294_c0_g1	GAGCTTCCACTCGGATGATTT	GACCCACAAAGGCGACATAA
Actin	TGGTTACTCGTTCACCACTTC	GTCTCAAGTTCCTGCTCATAGTC
